# Supplementary material for: Transcriptomic Identification of Wheat AP2/ERF Transcription Factors and Functional Characterization of TaERF-6-3A in Response to Drought and Salinity Stresses
Source: Int J Mol Sci. 2022 Mar 18;23(6):3272. doi: 10.3390/ijms23063272 (PMC8950334; doi:10.3390/ijms23063272)
Supplement: Supplementary file 1 [file ijms-23-03272-s001.zip]

Archive with 3 entries (2 files):
- ijms-1596388-supplementary/
- ijms-1596388-supplementary/Supplemental Figures.pdf
- ijms-1596388-supplementary/Supplemental Tables.xlsx
