# Supplementary material for: Transcriptomic Identification of Wheat AP2/ERF Transcription Factors and Functional Characterization of TaERF-6-3A in Response to Drought and Salinity Stresses
Source: Int J Mol Sci. 2022 Mar 18;23(6):3272. doi: 10.3390/ijms23063272 (PMC8950334; doi:10.3390/ijms23063272)
Supplement: Supplementary file 1 [file ijms-23-03272-s001.zip › ijms-1596388-supplementary/Supplemental Tables.xlsx]

## Sheet: Supplemental Table S1
Supplemental Table S1. Differentially expressed genes in RNA-seq data
Gene ID	W0_FPKM	W6_FPKM	Fold change	FDR	log2FC	regulated
TraesCS6D02G121900	0.700189	5.63606	8.04934	0.0373826	1.6429	up
TraesCS4D02G201300	4.17555	1.13273	0.271276	0.021701	-1.46418	down
TraesCS3A02G041200	1.32184	4.42347	3.34646	2.19e-05	1.61987	up
TraesCS7D02G332100	330.598	68.87	0.208319	0.00203451	-1.77827	down
TraesCS5B02G113300	7.42797	17.6016	2.36964	0.000256987	1.21166	up
TraesCS7D02G235100	0.449998	3.17479	7.05513	0.007559	1.86482	up
TraesCS5A02G501500	1.32465	0.0802097	0.0605517	0.000171102	-2.46803	down
TraesCS3B02G417900	0.179712	0.537657	2.99177	0.0179789	1.34164	up
TraesCS3B02G447200	2.22485	6.43806	2.89371	0.00194787	1.39838	up
TraesCS6D02G249200	0.42438	1.82544	4.30143	4.23e-05	1.88158	up
TraesCS7D02G134300	3.136	10.2817	3.2786	0.0167819	1.45152	up
TraesCS5A02G408400	31.8656	74.4928	2.33772	0.0343576	1.11687	up
TraesCS4D02G055000	3.88521	1.25599	0.323273	0.0314371	-1.31638	down
TraesCS5A02G213900	8.39055	20.9987	2.50266	0.00373259	1.24298	up
TraesCS2D02G417300	0.563248	1.95665	3.47386	3.89e-06	1.70013	up
TraesCS2B02G093100	26.5457	7.59083	0.285953	0.0401891	-1.36868	down
TraesCS4A02G223300	0.59693	2.50969	4.20432	0.000440532	1.7874	up
Triticum_aestivum_newGene_38826	0.359649	1.23483	3.43344	0.018722	1.21184	up
Triticum_aestivum_newGene_38823	2.48983	5.24281	2.10569	0.0456262	1.00462	up
TraesCS1D02G278100	0.108416	1.68583	15.5497	1.13e-05	2.67306	up
TraesCS5B02G285100	0.260226	1.3845	5.32035	0.0353832	1.585	up
TraesCS2B02G428200	2.46674	0.657435	0.26652	0.0149093	-1.48561	down
Triticum_aestivum_newGene_40798	274.953	91.3332	0.332177	0.043391	-1.26362	down
TraesCS1B02G316500	7.2563	2.47884	0.341612	0.000285198	-1.38756	down
TraesCS6B02G300000	1.79302	0.716394	0.399546	0.0235658	-1.12446	down
TraesCS7D02G220500	15.7442	1.03193	0.0655432	4.84e-08	-2.94701	down
TraesCS2B02G093800	2.56162	0.604165	0.235853	0.0150058	-1.5513	down
TraesCS6B02G075200	1.7883	4.86023	2.71779	0.00377534	1.33801	up
TraesCS2B02G148900	18.0647	53.0475	2.93653	0.00142678	1.43724	up
TraesCSU02G077900	0.844306	6.70966	7.94695	0.0141865	1.81757	up
TraesCS6D02G157700	54.797	16.0482	0.292866	0.000945412	-1.52173	down
TraesCS5A02G181500	4.94976	14.6128	2.95222	0.000739885	1.44667	up
TraesCS3B02G072200	4.6763	1.40743	0.300971	0.0329126	-1.37829	down
TraesCS4D02G212300	1.86129	0.260531	0.139973	2.7e-05	-2.1955	down
TraesCS4A02G035400	0.777478	2.00191	2.57487	0.0433017	1.17049	up
TraesCS7D02G438600	122.742	54.6199	0.444999	0.000260539	-1.0932	down
TraesCS3A02G368600	0.876299	6.48589	7.40146	0.0224196	1.73654	up
TraesCS3B02G221100	2.22866	4.64718	2.08519	0.00847075	1.00893	up
TraesCS7B02G478200	13.604	4.21669	0.30996	2.41e-05	-1.5147	down
Triticum_aestivum_newGene_12163	0.531875	0.16039	0.301556	0.044681	-1.2913	down
TraesCS3D02G385600	0.339716	1.30387	3.83811	0.0050771	1.60644	up
TraesCS3D02G276400	2.03584	4.67175	2.29475	0.0259231	1.11238	up
TraesCS2D02G029800	0.540506	2.63144	4.86847	0.00046502	1.89689	up
TraesCS2D02G492900	0.853006	0.389884	0.457071	0.0289808	-1.00198	down
TraesCS2D02G281400	0.281481	2.70173	9.59827	0.0162853	1.81629	up
TraesCS7D02G143200	50.9866	17.3399	0.340088	0.0225115	-1.27896	down
TraesCS4D02G346300	1.5774	5.41328	3.43178	0.00775998	1.50105	up
TraesCS5D02G222800	3.0388	1.20098	0.395216	0.0140119	-1.1728	down
TraesCS6B02G181400	0.972782	3.62133	3.72266	1.14e-07	1.78454	up
TraesCS4B02G280300	30.1762	13.9508	0.462311	2.95e-05	-1.03277	down
Triticum_aestivum_newGene_31099	0.317518	0.894987	2.8187	0.000377949	1.40749	up
TraesCS3A02G229900	14.3825	3.84916	0.267628	0.0228745	-1.45529	down
TraesCS3A02G013000	0.246593	0.942093	3.82043	7.06e-06	1.76574	up
TraesCS7A02G236400	1.02923	2.3775	2.30999	0.0417447	1.10736	up
Triticum_aestivum_newGene_27082	0.668518	1.57634	2.35796	0.0259295	1.16836	up
TraesCS4D02G018500	18.9118	90.8304	4.80284	5.34e-05	1.9626	up
TraesCS4A02G079800	9.20025	3.9662	0.431097	0.0270926	-1.04586	down
TraesCS5B02G454100	0.611588	2.81608	4.60454	0.00119449	1.79437	up
TraesCS1A02G289900	1.43195	10.5805	7.38886	0.000581769	2.11289	up
TraesCS4D02G232700	31.2345	9.01941	0.288765	0.0378444	-1.36492	down
TraesCS1A02G239600	1.11376	18.003	16.1642	8.8e-06	2.71237	up
TraesCS7A02G384200	20.968	7.1653	0.341725	0.00419616	-1.3191	down
TraesCS7B02G149000	40.0386	14.4593	0.361134	0.000412926	-1.31257	down
TraesCS3D02G087400	0.526614	9.73674	18.4893	9.87e-10	3.21097	up
Triticum_aestivum_newGene_15454	0.385962	7.83631	20.3033	0.00111379	2.27727	up
TraesCS3A02G142700	12.9597	30.4953	2.35309	0.00796901	1.16834	up
TraesCS2D02G417800	61.83	17.515	0.283276	0.0105367	-1.45556	down
TraesCS1D02G059200	7.20138	16.325	2.26692	0.00221698	1.13818	up
TraesCS3A02G076500	0.754352	2.44738	3.24434	0.000531851	1.54786	up
TraesCS7B02G136000	2.20602	0.420038	0.190406	0.0276731	-1.57646	down
TraesCS1B02G182200	2.9031	1.28669	0.443212	0.0346937	-1.02915	down
Triticum_aestivum_newGene_25785	0.449272	1.08782	2.4213	0.0482205	1.1219	up
TraesCS6B02G034300	1.39783	2.90814	2.08046	0.00947166	1.02222	up
TraesCS2A02G566700	1.51177	6.95682	4.60178	2.52e-05	1.94744	up
TraesCS2D02G205700	9.84254	3.59205	0.364952	0.00525576	-1.26309	down
Triticum_aestivum_newGene_9037	0.320075	0.826309	2.58161	0.00660862	1.09255	up
Triticum_aestivum_newGene_32525	0.200845	1.70272	8.47782	0.000112973	2.30667	up
TraesCS7B02G306200	46.52	17.7565	0.381697	0.00111148	-1.24759	down
TraesCS1A02G411600	4.5107	11.274	2.49938	0.00242188	1.25754	up
TraesCS2A02G545700	10.5842	3.04755	0.287934	0.00496581	-1.48687	down
TraesCS1D02G039400	0.953616	2.23656	2.34534	0.00702135	1.15304	up
TraesCS1B02G097400	179.122	36.9993	0.206559	1.72e-05	-1.93881	down
TraesCS2D02G319800	73.9053	245.69	3.32439	0.00729294	1.47542	up
Triticum_aestivum_newGene_27235	0.29022	0.714503	2.46194	0.015497	1.15903	up
Triticum_aestivum_newGene_10262	0.182933	0.724104	3.9583	0.00845022	1.5773	up
Triticum_aestivum_newGene_23266	0.111008	0.650152	5.85679	0.0498341	1.50627	up
TraesCS6D02G140100	1.27944	2.78641	2.17784	0.0211615	1.07612	up
TraesCS7A02G411700	0.256032	0.726435	2.83728	0.0258263	1.31037	up
TraesCS1D02G098100	63.6079	150.04	2.35883	9.5e-11	1.2529	up
TraesCS3A02G133400	12.4764	0.671999	0.0538617	2.73e-05	-2.65722	down
TraesCS7A02G205300	7.63148	2.93572	0.384686	0.0187967	-1.17504	down
TraesCS1D02G051000	0.476521	1.08782	2.28283	0.0145625	1.10601	up
TraesCS1B02G251900	1.35783	4.24804	3.12855	0.000165816	1.49552	up
TraesCS2A02G409200	5.68375	16.6961	2.93751	0.000128967	1.4464	up
Triticum_aestivum_newGene_19648	7.21247	1.28734	0.178488	0.0401869	-1.56326	down
Triticum_aestivum_newGene_19647	7.37276	1.20157	0.162975	0.00187387	-1.82417	down
Triticum_aestivum_newGene_13425	0.959723	2.26361	2.3586	0.0100298	1.14789	up
Triticum_aestivum_newGene_12776	1.0679	2.41594	2.26232	0.000989529	1.03562	up
Triticum_aestivum_newGene_39360	3.65928	0.361091	0.0986783	0.00138371	-2.14776	down
TraesCS7A02G074700	39.1602	16.0059	0.408728	0.00122653	-1.17706	down
Triticum_aestivum_newGene_39367	3.90742	0.921905	0.235937	0.0282884	-1.49495	down
TraesCS2B02G245100	4.48996	0.998523	0.22239	0.00277423	-1.71476	down
TraesCS2A02G574000	3.01018	14.6942	4.88152	0.00245955	1.82159	up
TraesCS3B02G565600	7.06873	17.7263	2.50771	0.0203349	1.18319	up
Triticum_aestivum_newGene_1081	1.5601	0.413584	0.265101	0.0272798	-1.44255	down
TraesCS7D02G364900	1.34119	9.05549	6.75182	0.000726684	2.08676	up
TraesCS4D02G035100	1.93907	4.26655	2.20031	0.000436851	1.13335	up
TraesCS1A02G104300	2.96104	10.716	3.619	0.0148736	1.49756	up
TraesCS3A02G129900	0.133781	1.72102	12.8644	1.37e-07	2.78372	up
TraesCS1B02G132200	0.379232	1.01024	2.66391	0.0357071	1.23547	up
TraesCS6D02G255200	10.7166	3.45577	0.322468	0.00734702	-1.3907	down
TraesCS1D02G310100	2.34516	6.91204	2.94736	4.43e-06	1.50779	up
TraesCS5B02G218400	63.4925	20.0847	0.316332	0.00252506	-1.44566	down
TraesCS6B02G310900	33.9763	12.3206	0.362624	0.00153472	-1.29585	down
TraesCS3A02G376800	9.64806	50.5528	5.23969	0.00108239	1.89706	up
TraesCS2B02G437200	0.850488	1.96085	2.30556	0.0196662	1.14771	up
Triticum_aestivum_newGene_38768	0.589019	1.81717	3.08508	0.00281434	1.21586	up
TraesCS2B02G111100	182.694	70.4453	0.385592	0.0461475	-1.12076	down
TraesCS1A02G157800	2.09319	0.867462	0.414421	0.0175619	-1.08374	down
TraesCS3A02G087400	3.4471	1.17814	0.341779	0.0433632	-1.22797	down
TraesCS5A02G066200	0.575163	1.5164	2.63647	0.000287299	1.33579	up
TraesCS7D02G129000	2.60734	0.242879	0.0931522	2.09e-07	-2.65434	down
Triticum_aestivum_newGene_38205	14.5114	5.11106	0.35221	0.0122217	-1.26919	down
TraesCS7A02G030900	108.263	32.4562	0.299789	0.00245955	-1.47427	down
TraesCS3A02G309000	3.73791	16.6007	4.44117	0.0413897	1.52161	up
TraesCS5B02G142500	0.797308	4.56754	5.7287	4.72e-05	2.0977	up
TraesCS7A02G364800	22.7848	7.10083	0.311648	0.0476011	-1.29799	down
TraesCS2B02G247300	0.022427	1.42379	63.4857	0.00537682	2.02905	up
TraesCS3B02G289500	3.9553	0.954764	0.241388	0.0186523	-1.51708	down
TraesCS3A02G277700	9.65974	3.60386	0.37308	0.000995775	-1.26996	down
TraesCS2A02G416900	1.76939	14.1136	7.97656	6.57e-05	2.30098	up
TraesCS7A02G549800	80.421	31.3146	0.389383	0.0181361	-1.16269	down
TraesCS7D02G059600	0.488096	2.26884	4.64834	0.00336574	1.73233	up
TraesCS4A02G125300	12.6106	4.94162	0.391863	0.000446305	-1.23084	down
TraesCS5D02G274900	10.6928	4.14053	0.387227	0.0362859	-1.14548	down
TraesCS7B02G220900	0.195034	4.6042	23.6071	0.00323159	2.12612	up
TraesCS6A02G018500	0.855778	0.271632	0.317409	0.00958313	-1.3555	down
TraesCS5B02G056700	1.59914	4.59083	2.87081	0.000688548	1.43279	up
TraesCS6D02G251700	4.92115	53.5088	10.8732	0.00203451	2.13247	up
TraesCS2A02G462300	1.53327	7.81598	5.0976	2.86e-05	2.0286	up
TraesCS3B02G250900	32.5358	5.89399	0.181154	0.000672704	-1.90724	down
TraesCS4B02G187000	2.67597	0.410047	0.153233	0.0433972	-1.58112	down
TraesCS4D02G199600	8.72654	19.6258	2.24898	0.0013867	1.11353	up
TraesCS4D02G364000	8.04934	2.68015	0.332966	0.0168242	-1.32908	down
TraesCS7A02G133300	7.68426	20.6223	2.6837	0.03576	1.23303	up
Triticum_aestivum_newGene_28561	0.105909	0.296701	2.80147	0.0114289	1.32408	up
TraesCS6B02G167000	18.4836	8.19388	0.443306	0.0441642	-1.0142	down
TraesCS6B02G312200	7.46103	19.1256	2.56339	0.032438	1.19266	up
Triticum_aestivum_newGene_8459	42.6225	8.5726	0.201128	0.0229227	-1.59348	down
TraesCS3D02G288600	11.7273	3.46245	0.295247	1.89e-05	-1.58262	down
TraesCS4A02G006800	15.0375	2.98745	0.198667	0.00496201	-1.73916	down
TraesCS2A02G318800	84.8922	13.1126	0.154462	0.0118357	-1.76536	down
TraesCS4B02G213000	9.39886	44.7867	4.76512	0.000330065	1.89113	up
Triticum_aestivum_newGene_8964	1.67323	4.00507	2.39362	0.0120728	1.09368	up
TraesCS3D02G242800	23.5629	4.34845	0.184546	0.000694184	-1.9127	down
Triticum_aestivum_newGene_27122	0.241998	0.652075	2.69455	0.0136587	1.26952	up
TraesCS4D02G188400	6.1061	1.4945	0.244755	4.92e-05	-1.74074	down
TraesCS2D02G419800	0.440827	1.78747	4.05481	0.0177856	1.5648	up
TraesCS6B02G288500	7.75267	1.12123	0.144626	0.000224971	-2.09979	down
Triticum_aestivum_newGene_4656	1.6028	3.65651	2.28132	0.00348466	1.09758	up
TraesCS3D02G231900	27.6822	4.67476	0.168873	0.000512505	-1.96758	down
TraesCS2D02G409600	2.68433	7.44047	2.77182	0.0485095	1.24121	up
TraesCS2B02G613800	0.515811	5.08324	9.85484	8.17e-06	2.52581	up
TraesCS1B02G074100	2.30541	10.2615	4.45107	6.64e-07	1.98554	up
TraesCS4D02G329000	3.12898	1.05523	0.337244	0.00045501	-1.39188	down
TraesCS4D02G359800	17.4472	2.8455	0.163092	0.00064108	-1.99974	down
TraesCS3B02G125600	0.349685	1.43364	4.0998	0.00046502	1.76509	up
TraesCS1B02G440500	0.757813	3.48562	4.59958	0.00606692	1.71471	up
TraesCS6A02G015400	19.9417	72.632	3.64222	0.00231318	1.60327	up
TraesCS6B02G276800	8.67135	30.1872	3.48125	0.000945412	1.61277	up
TraesCSU02G116400	2.3337	1.0407	0.445944	0.00104897	-1.03806	down
TraesCS4A02G384900	1.57673	3.45252	2.18967	0.0141865	1.05065	up
TraesCS4D02G185400	6.29687	23.6678	3.75866	0.0102581	1.54344	up
Triticum_aestivum_newGene_29087	0.677088	1.86924	2.7607	0.000230579	1.43461	up
TraesCS4D02G051200	1.56544	17.45	11.147	6.31e-08	2.78288	up
TraesCS1A02G065300	14.9513	5.33881	0.357079	0.00425894	-1.29112	down
TraesCS5B02G375900	0.709201	2.4644	3.4749	0.0028002	1.56305	up
TraesCS6A02G285300	7.25004	1.59438	0.219913	0.00548064	-1.68568	down
Triticum_aestivum_newGene_37501	0.144661	0.552879	3.8219	0.0193925	1.42557	up
TraesCS5D02G031300	56.2648	229.046	4.07086	7.32e-08	1.91007	up
TraesCS2A02G047400	0.366801	0.801211	2.18432	0.0389149	1.04999	up
TraesCS4A02G274200	1.3398	6.1483	4.58897	0.00628402	1.69386	up
TraesCS7A02G551900	1.24359	2.78176	2.23688	0.0397033	1.05737	up
TraesCS5B02G283800	22.1905	7.49867	0.337922	0.00741431	-1.32593	down
TraesCS3A02G084500	1.52748	3.8438	2.51643	0.00132291	1.22871	up
TraesCS2D02G178600	5.83433	0.889723	0.152498	0.000189144	-2.07944	down
TraesCS5B02G452300	0.608561	1.88631	3.09963	0.00484545	1.43141	up
TraesCS5D02G428400	5.42985	18.5292	3.41247	0.0175619	1.45881	up
TraesCS1B02G019100	112.487	33.5489	0.298246	0.00478535	-1.45693	down
TraesCS4D02G213800	4.45892	42.0788	9.43698	0.000207864	2.30592	up
TraesCS7A02G371400	2.52722	1.17505	0.464957	0.00604242	-1.00389	down
TraesCS7A02G001400	0.280869	3.60057	12.8194	0.00117735	2.22885	up
Triticum_aestivum_newGene_3726	0.970735	2.26758	2.33594	0.0497628	1.07988	up
TraesCS3A02G526600	0.686523	6.42221	9.3547	1.37e-08	2.72326	up
TraesCS2B02G250400	1.36138	0.298843	0.219514	0.000546887	-1.77479	down
TraesCS1D02G082500	19.6457	6.2004	0.315611	0.00807181	-1.3808	down
TraesCS5B02G155700	38.5558	15.0241	0.38967	0.0480374	-1.1234	down
TraesCS2B02G511300	2.92535	0.206493	0.0705874	0.0109281	-1.90505	down
TraesCS4A02G342500	1.02253	3.18246	3.11233	0.0010486	1.49206	up
TraesCS3A02G147900	11.0088	29.1702	2.64971	0.0044022	1.29939	up
TraesCS2D02G316500	92.1654	16.6571	0.18073	0.0124063	-1.70591	down
TraesCS2D02G350600	1.49612	4.21446	2.81693	1.73e-09	1.469	up
TraesCS4D02G007900	0.597708	2.34376	3.92125	0.0232361	1.50075	up
TraesCS5B02G256600	2.23599	0.742893	0.332243	0.0212172	-1.32386	down
TraesCS2B02G491000	0.856233	0.283518	0.331122	0.00781772	-1.35059	down
TraesCS4D02G195100	7.75992	1.85159	0.238609	0.00434532	-1.66418	down
TraesCS1D02G203700	1.7377	4.49551	2.58704	0.01272	1.22478	up
TraesCS7D02G344700	4.1654	30.408	7.30015	0.0322095	1.6655	up
TraesCS1B02G222400	1.13117	0.363271	0.321147	0.0357471	-1.29268	down
TraesCS3B02G323500	18.2025	5.02359	0.275984	0.0113975	-1.4844	down
TraesCS4D02G325800	0.353724	1.14745	3.24392	0.0207412	1.41524	up
TraesCS3A02G325300	1.10945	4.5326	4.08544	3.6e-07	1.86231	up
TraesCS7D02G423100	53.6049	2.35178	0.0438726	9.6e-10	-3.31021	down
TraesCS5D02G426200	1.59196	7.36054	4.62357	3.17e-05	1.93281	up
Triticum_aestivum_newGene_17033	0.314335	1.78	5.66273	0.00443651	1.83833	up
Triticum_aestivum_newGene_17032	0.388125	1.13017	2.91186	3.28e-06	1.38408	up
TraesCS5B02G381500	4.48498	12.8415	2.86321	0.00554845	1.39642	up
TraesCS7B02G131900	0.616702	1.49599	2.42579	0.0183751	1.16919	up
Triticum_aestivum_newGene_26655	1.49925	5.26532	3.51198	1.13e-05	1.67934	up
TraesCS7B02G160900	59.7813	26.207	0.438382	0.000699218	-1.07673	down
Triticum_aestivum_newGene_24077	0.335282	0.826611	2.46542	0.0436176	1.14937	up
TraesCS3D02G064000	0.372739	0.771096	2.06873	0.0350241	1.01258	up
Triticum_aestivum_newGene_19579	65.9229	21.7621	0.330115	0.015668	-1.31797	down
TraesCS5A02G503800	1.70795	7.92707	4.64128	0.00288888	1.7654	up
TraesCS5D02G226100	4.16895	1.27354	0.305482	0.0118898	-1.37073	down
TraesCS6D02G350000	9.6054	48.0374	5.00108	0.00969428	1.72518	up
TraesCS5D02G407300	2.80382	0.616364	0.21983	0.00761862	-1.64094	down
TraesCS3A02G107000	6.96455	17.923	2.57347	0.000333883	1.30687	up
TraesCS3A02G181500	0.824294	0.319449	0.387543	0.0268286	-1.13653	down
TraesCS6A02G136100	0.23763	1.09131	4.59247	0.0154269	1.63419	up
TraesCS3B02G400100	3.44594	15.5385	4.50923	2.04e-05	1.92589	up
TraesCS7B02G034400	1.81731	12.4185	6.83346	0.0056703	1.89519	up
TraesCS7A02G363600	14.267	3.84617	0.269584	0.0111637	-1.4804	down
TraesCS4D02G026300	1.92978	0.432875	0.224313	0.0101509	-1.60676	down
TraesCS5A02G384100	7.06721	0.885751	0.125332	0.000129106	-2.2127	down
TraesCS2D02G456900	12.7487	2.09655	0.164452	1.24e-07	-2.24482	down
Triticum_aestivum_newGene_15481	1.58477	4.3091	2.71907	0.024377	1.25633	up
Triticum_aestivum_newGene_7359	0.611554	1.69363	2.76939	0.0360275	1.2404	up
TraesCS7D02G351600	0.77403	2.07295	2.67813	0.00109094	1.31383	up
TraesCS3D02G297300	14.0766	5.96182	0.423527	0.0456975	-1.05341	down
TraesCS1B02G164200	13.663	2.8873	0.211323	0.000162992	-1.86224	down
TraesCS6B02G364000	10.5553	22.6926	2.14988	0.00285489	1.07764	up
Triticum_aestivum_newGene_27779	0.331744	0.873277	2.63238	0.00136325	1.31927	up
TraesCS1B02G357600	5.13047	0.895232	0.174493	0.00123895	-1.90096	down
TraesCS3D02G109300	1.24334	6.81054	5.47761	0.0048042	1.83087	up
TraesCSU02G261400	2.2964	5.48653	2.38919	0.0109923	1.18086	up
TraesCS1A02G015300	148.99	49.0788	0.32941	0.0157214	-1.32403	down
Triticum_aestivum_newGene_7491	1.70129	0.616278	0.36224	0.0405783	-1.20144	down
Triticum_aestivum_newGene_1263	6.04109	12.9642	2.14601	0.0279363	1.00473	up
TraesCS3D02G209500	9.37418	33.6177	3.5862	0.031232	1.44618	up
Triticum_aestivum_newGene_22723	2.20155	6.60809	3.00156	0.0426118	1.29721	up
Triticum_aestivum_newGene_12499	1.65992	3.94459	2.37638	0.000512505	1.22755	up
TraesCS2B02G497200	0.057521	0.248002	4.3115	0.00560619	1.66826	up
TraesCS7D02G414500	0.550381	2.23002	4.05178	0.00618111	1.64598	up
TraesCS1B02G264000	32.4164	14.5548	0.448996	0.0150253	-1.00683	down
TraesCS2B02G051600	0.283212	1.27968	4.51843	0.0107961	1.59321	up
TraesCS5A02G333200	10.9744	3.38094	0.308074	0.00813485	-1.40757	down
TraesCS4A02G215300	37.2258	10.0443	0.269821	0.000653926	-1.59929	down
TraesCS5B02G372000	1.94217	0.859608	0.442601	0.0116746	-1.03224	down
TraesCS1B02G195100	0.209018	0.926265	4.43151	0.0362859	1.52018	up
TraesCS1D02G239600	2.55126	6.61513	2.59289	0.00235095	1.28494	up
Triticum_aestivum_newGene_36134	0.252663	1.14582	4.53499	0.000208556	1.8582	up
TraesCS7A02G277300	19.0016	4.59266	0.241699	0.00980957	-1.57396	down
TraesCS4A02G121900	7.06862	1.48832	0.210553	0.0174951	-1.59875	down
TraesCS2B02G082300	0.64586	1.50848	2.33562	0.01542	1.14408	up
Triticum_aestivum_newGene_98	0.778479	2.64515	3.39785	0.000106909	1.59734	up
Triticum_aestivum_newGene_33811	1.11935	2.92297	2.6113	0.00193545	1.35736	up
TraesCS2D02G305300	2.32148	0.344544	0.148416	0.000460475	-2.04386	down
TraesCS6B02G039441	0.245203	0.743246	3.03115	0.0344378	1.30763	up
Triticum_aestivum_newGene_14607	5.23069	1.14938	0.219739	0.0468104	-1.41836	down
TraesCS7B02G027200	7.79124	22.4027	2.87536	5.28e-08	1.50326	up
TraesCS7D02G218100	0.238257	0.547155	2.29649	0.0441642	1.08189	up
Triticum_aestivum_newGene_35433	1.62021	5.06139	3.12391	3.32e-05	1.53859	up
TraesCS3B02G102600	0.324409	3.02908	9.33722	2.12e-13	2.86268	up
TraesCS2B02G117400	2.85153	1.21046	0.424497	0.000189252	-1.13079	down
Triticum_aestivum_newGene_29382	9.2892	2.42631	0.261197	0.0288497	-1.44217	down
TraesCS3D02G368600	15.6512	44.291	2.82989	0.016107	1.30927	up
Triticum_aestivum_newGene_17136	0.320585	3.14364	9.80594	1.17e-10	2.84805	up
Triticum_aestivum_newGene_12893	0.320276	1.42263	4.44189	2.44e-05	1.95882	up
TraesCS5A02G019300	0.4501	1.27503	2.83278	6.6e-05	1.42856	up
TraesCS3D02G049000	0.819653	1.99018	2.42808	2.04e-05	1.24987	up
Triticum_aestivum_newGene_7656	24.5151	3.55258	0.144914	0.000804505	-2.04067	down
Triticum_aestivum_newGene_39277	86.1469	586.241	6.80513	0.000124949	2.17309	up
TraesCS6D02G237900	0.245075	0.58752	2.39731	0.0130228	1.17478	up
TraesCS6D02G330500	1.16137	5.30238	4.56563	2.56e-07	1.98539	up
Triticum_aestivum_newGene_36272	1.78987	4.16733	2.32828	0.0106054	1.13205	up
Triticum_aestivum_newGene_37713	0.323082	2.16064	6.68759	2.47e-05	2.21597	up
Triticum_aestivum_newGene_40679	0.62186	2.15953	3.47269	0.00334856	1.51964	up
TraesCS5A02G503300	9.77559	3.97189	0.406307	0.0223899	-1.10221	down
Triticum_aestivum_newGene_21944	0.349139	0.954044	2.73256	0.0216815	1.24692	up
TraesCS1B02G441900	3.63859	9.32801	2.56363	3.64e-05	1.3283	up
TraesCS3A02G283600	20.8476	43.2102	2.07267	0.001459	1.04466	up
TraesCS7D02G080400	0.677533	4.05851	5.99013	1.03e-07	2.28169	up
TraesCS1D02G005800	0.566441	1.61862	2.85753	0.00192592	1.36229	up
TraesCS1B02G162000	5.90156	2.50399	0.424292	0.0121395	-1.07123	down
TraesCS4B02G184400	8.91966	35.3363	3.96163	0.0437586	1.45446	up
TraesCS7B02G383000	1.23752	0.391982	0.316749	0.0178315	-1.35722	down
Triticum_aestivum_newGene_21577	5.57119	0.512297	0.0919547	0.001459	-2.15358	down
TraesCS7A02G202900	27.0062	8.5684	0.317275	0.0125752	-1.37021	down
TraesCS5A02G488500	93.9344	39.0247	0.415446	0.0439655	-1.0839	down
TraesCS2B02G485100	0.619975	3.7143	5.99105	0.0141865	1.74309	up
TraesCS6D02G270700	1.67127	7.33626	4.38963	0.00013253	1.87762	up
Triticum_aestivum_newGene_37086	0.518023	2.73946	5.2883	0.000820691	1.91723	up
TraesCS6B02G292500	1.05527	6.41903	6.08281	0.000519742	2.03154	up
TraesCS4B02G349500	31.2702	81.9185	2.61969	0.0178111	1.25116	up
TraesCS3B02G297200	2.75677	0.949797	0.344532	0.031232	-1.24789	down
TraesCS5D02G273400	2.19699	0.649959	0.295841	6.54e-05	-1.57047	down
TraesCS2B02G490400	0.0197737	14.4569	731.121	4.66e-07	3.23024	up
TraesCS5D02G153500	17.7648	0.992614	0.0558753	2.07e-06	-2.82325	down
TraesCS1D02G106700	1.28609	3.73724	2.90589	0.00170429	1.41711	up
TraesCS3A02G330300	10.4268	4.58645	0.439871	0.0364994	-1.0288	down
TraesCS6D02G325100	8.09049	1.96657	0.243072	0.0337769	-1.48753	down
TraesCS6A02G385100	0.95444	3.17531	3.32689	0.0258867	1.41829	up
TraesCS7A02G132000	28.0159	11.4042	0.407062	0.00418834	-1.14532	down
Triticum_aestivum_newGene_32012	1.07002	4.00264	3.74071	0.0130718	1.54871	up
TraesCS5B02G048500	43.7448	1.63277	0.0373248	0.000233439	-2.49398	down
Triticum_aestivum_newGene_26514	2.55971	1.13302	0.442636	0.0148025	-1.0932	down
Triticum_aestivum_newGene_26511	2.16706	0.488617	0.225475	0.0139279	-1.61919	down
TraesCS1B02G171800	0.741115	2.30788	3.11407	0.0242586	1.37004	up
TraesCS3B02G433400	2.50495	0.689988	0.27545	0.00303287	-1.48577	down
TraesCS2B02G030300	0.0688977	0.911786	13.2339	5.63e-12	3.0875	up
TraesCS5D02G328100	253.79	101.984	0.401846	0.0477023	-1.10602	down
TraesCS3D02G289500	4.35416	8.87508	2.0383	0.00470682	1.00004	up
Triticum_aestivum_newGene_40220	0.170459	3.92989	23.0547	2.29e-07	3.03894	up
TraesCS2B02G362900	15.986	2.6215	0.163988	0.00107275	-1.94571	down
TraesCS2A02G386800	4.51992	1.27591	0.282285	5.3e-05	-1.60429	down
TraesCS5A02G463300	0.72546	3.78024	5.21082	4.46e-05	2.03423	up
TraesCS4B02G263300	37.2626	14.1463	0.379638	0.00550357	-1.19108	down
TraesCS7D02G466800	0.790585	3.96124	5.01051	0.0323375	1.58729	up
TraesCS3B02G006200	9.89865	4.40391	0.4449	0.00372601	-1.03857	down
TraesCS2A02G076300	0.388796	0.99049	2.54758	0.00847009	1.22777	up
TraesCS7D02G126000	5.04393	21.1234	4.18788	1.92e-13	2.0214	up
TraesCS4B02G187100	5.94232	1.42813	0.240331	0.00169625	-1.67055	down
Triticum_aestivum_newGene_32952	3.98295	1.03898	0.260856	0.000104687	-1.68003	down
TraesCS7D02G349700	2.21087	6.30771	2.85305	0.0021701	1.37198	up
Triticum_aestivum_newGene_3828	0.42601	1.01503	2.38263	0.00294888	1.23672	up
Triticum_aestivum_newGene_5994	0.908484	8.40749	9.25441	2.38e-06	2.54342	up
TraesCS7D02G271800	20.8007	5.22887	0.251379	0.00110781	-1.64444	down
Triticum_aestivum_newGene_27290	2.98083	6.58301	2.20845	0.00292001	1.1045	up
TraesCS7B02G275600	3.30946	0.795324	0.240318	0.0149536	-1.55709	down
TraesCS1D02G284000	76.7776	29.9988	0.390723	0.0196136	-1.15517	down
TraesCS2D02G067800	1.65577	3.53629	2.13574	0.0228081	1.04615	up
TraesCS2A02G046500	0.338806	2.20294	6.50206	0.0182701	1.72728	up
TraesCS1A02G287400	39.7021	16.1171	0.405952	0.00203487	-1.16455	down
TraesCS3A02G074800	0.948052	2.45621	2.59079	0.000500753	1.34724	up
TraesCS3A02G442700	18.1291	5.5812	0.307858	0.0177856	-1.37039	down
TraesCS7B02G175000	14.768	4.08821	0.276829	0.0102769	-1.47914	down
TraesCS6D02G201400	2.17144	5.69947	2.62474	0.00649524	1.25554	up
TraesCS6D02G362700	1.13096	0.466417	0.41241	0.00468586	-1.12538	down
TraesCS5D02G155900	2.67793	0.788708	0.294521	0.00200242	-1.51641	down
TraesCSU02G068300	10.9789	3.33528	0.303791	0.00681089	-1.40975	down
Triticum_aestivum_newGene_12513	0.756031	1.47456	1.95039	0.00193075	1.22791	up
Triticum_aestivum_newGene_23550	3.41574	7.35685	2.15381	0.0108771	1.08339	up
TraesCS6D02G222500	2.38761	0.244675	0.102477	0.000157604	-2.29486	down
TraesCSU02G206300	0.514042	1.92948	3.75354	0.0191889	1.509	up
TraesCS7D02G277300	13.3624	3.49999	0.261928	0.0171692	-1.48407	down
TraesCS2D02G438200	0.839125	7.51035	8.95022	0.00321551	2.03719	up
TraesCS6A02G049900	0.153567	0.416353	2.71122	0.0484724	1.20664	up
TraesCS7A02G127600	30.1387	72.6916	2.4119	1.15e-06	1.2677	up
TraesCS5B02G097600	115.13	34.7466	0.301804	0.00303097	-1.45362	down
TraesCS5B02G053400	0.490189	2.86888	5.85261	5.5e-07	2.24905	up
TraesCS2D02G117100	182.225	81.8935	0.449409	0.0193454	-1.01283	down
TraesCS6B02G273200	7.89951	1.55777	0.197198	0.0116865	-1.68985	down
TraesCS2D02G414200	1.0918	14.7287	13.4903	1.57e-06	2.7558	up
TraesCS2B02G317500	49.8886	206.684	4.14291	0.048445	1.46219	up
TraesCS4D02G096100	2.38528	0.933185	0.391226	0.00212312	-1.18961	down
TraesCS1A02G005400	8.91516	0.537206	0.0602576	0.00106963	-2.2664	down
TraesCS2D02G213100	29.2281	5.46245	0.186891	7.04e-09	-2.14611	down
TraesCS3D02G340500	8.54033	2.03256	0.237995	0.0168673	-1.54585	down
TraesCS5A02G115100	14.4664	5.85301	0.404594	0.0312572	-1.09378	down
TraesCS2A02G230100	1.61071	0.604529	0.375319	0.00144765	-1.25725	down
TraesCS1A02G358400	0.20716	1.28704	6.21276	3.14e-06	2.2263	up
Triticum_aestivum_newGene_1188	0.341648	0.855838	2.50503	0.00702135	1.0007	up
TraesCS4D02G228100	14.9639	6.7505	0.451119	0.0168435	-1.01688	down
TraesCSU02G087900	0.258376	1.51927	5.88008	2.35e-06	2.21903	up
Triticum_aestivum_newGene_29524	0.558699	1.47667	2.64305	0.00638103	1.23826	up
TraesCS5D02G148500	0.727839	3.25857	4.47705	0.0105142	1.6583	up
TraesCS7A02G508200	0.592918	2.14002	3.60931	0.00064108	1.64584	up
TraesCS5D02G256200	4.52591	19.8334	4.3822	0.00410078	1.71511	up
TraesCS2D02G037400	2.22392	6.59548	2.9657	0.00604356	1.36671	up
TraesCS5B02G229600	6.25451	1.56151	0.249662	0.016453	-1.51378	down
TraesCS3D02G224100	1.40613	4.23041	3.00855	1.15e-05	1.5259	up
TraesCS6A02G073300	0.390521	1.88006	4.81423	0.0252224	1.60443	up
TraesCS1A02G285000	79.6328	24.6301	0.309295	0.00549176	-1.40644	down
Triticum_aestivum_newGene_30563	0.247972	1.12704	4.54505	1.82e-05	1.85874	up
TraesCS6D02G394800	14.2814	6.02008	0.421532	0.0113896	-1.0924	down
Triticum_aestivum_newGene_20729	0.957966	2.11808	2.21102	0.00142249	1.1228	up
TraesCS3A02G298600	7.1951	0.915987	0.127307	6.62e-06	-2.34455	down
Triticum_aestivum_newGene_3247	49.7218	15.9968	0.321726	0.00504308	-1.36619	down
TraesCS2A02G348800	1.23772	0.195666	0.158086	0.000106135	-2.06901	down
TraesCS7D02G540700	30.3387	8.28996	0.273247	2.74e-09	-1.72615	down
Triticum_aestivum_newGene_13146	0.31861	1.60396	5.03426	0.00304744	1.81868	up
TraesCS3A02G105700	23.9785	6.61905	0.276041	0.00614025	-1.50507	down
TraesCS6D02G267100	2.28466	0.560494	0.245329	8.91e-06	-1.77463	down
TraesCS7A02G056200	0.633531	6.51113	10.2775	8.68e-06	2.53157	up
TraesCS3B02G179100	52.4908	16.3826	0.312104	0.0443053	-1.2885	down
TraesCS3D02G312500	0.509122	1.3395	2.63101	0.00097391	1.31153	up
TraesCS5A02G463200	0.208726	2.78818	13.3581	1.21e-05	2.6439	up
Triticum_aestivum_newGene_8435	0.67205	20.2718	30.1641	1.14e-08	3.31901	up
Triticum_aestivum_newGene_22259	1.25564	5.33777	4.25104	1.62e-08	2.04955	up
TraesCS5B02G272900	1.34361	3.41103	2.53871	0.0238636	1.19713	up
TraesCS1D02G117900	1.74534	6.31455	3.61795	0.000235997	1.66749	up
TraesCS1D02G119500	4.93162	11.9962	2.4325	0.00619519	1.20707	up
Triticum_aestivum_newGene_66	3.89001	0.551063	0.141661	0.0148022	-1.77171	down
TraesCS1A02G319100	8.12168	3.24433	0.399465	0.0193801	-1.12686	down
Triticum_aestivum_newGene_38446	3.77376	10.3675	2.74725	0.00544087	1.27927	up
TraesCS2D02G432800	26.5593	11.2478	0.423496	0.0365637	-1.05165	down
TraesCS2B02G626600	0.0333683	1.36641	40.9493	6.17e-05	2.66821	up
TraesCS2A02G407100	10.9484	3.88471	0.354819	0.0488501	-1.201	down
TraesCS3A02G382100	1.97096	0.627592	0.31842	0.0399785	-1.29771	down
TraesCS1A02G239700	0.838243	8.74819	10.4363	9.7e-07	2.63913	up
TraesCS2A02G143500	0.990391	4.28948	4.3311	4.06e-07	1.92321	up
TraesCS2A02G565600	0.790982	1.89029	2.38981	0.00655552	1.1792	up
TraesCSU02G238700	4.57281	9.96161	2.17844	1.21e-06	1.12667	up
TraesCS3B02G609600	50.1974	23.4689	0.467532	0.00288002	-1.00686	down
TraesCS6A02G143100	16.655	5.00288	0.300382	0.00591866	-1.43561	down
TraesCS3B02G483500	2.00044	26.9623	13.4782	0.0268049	1.72824	up
Triticum_aestivum_newGene_22778	0.323506	0.732891	2.26547	0.00122653	1.16708	up
TraesCS2B02G197000	10.5163	22.866	2.17435	0.000326033	1.10732	up
TraesCS4A02G439000	2.14393	0.305687	0.142582	0.0127852	-1.77034	down
TraesCS2D02G025700	0.298005	0.923738	3.09974	0.0468702	1.32271	up
Triticum_aestivum_newGene_25489	0.274141	4.30774	15.7136	3.43e-13	3.18312	up
TraesCS5A02G518300	23.344	48.3832	2.07262	0.0168242	1.01856	up
TraesCS3D02G253200	29.4475	3.24899	0.110332	0.00299878	-2.02203	down
TraesCS6D02G289700	22.4685	8.70663	0.387505	0.0482205	-1.13006	down
TraesCS3D02G327100	1.06639	2.25871	2.1181	0.0108772	1.03557	up
TraesCS4D02G329500	0.826567	16.9008	20.447	0.0060255	2.01983	up
TraesCS5B02G294100	69.8075	30.9898	0.443932	0.00278218	-1.07448	down
TraesCS2D02G157600	37.2664	10.084	0.270592	0.0281503	-1.42959	down
Triticum_aestivum_newGene_34013	0.992738	2.8706	2.8916	0.00045501	1.28626	up
TraesCSU02G258400	1.06869	7.93412	7.42417	7.8e-06	2.34898	up
Triticum_aestivum_newGene_6672	0.382783	2.52252	6.58993	2.89e-05	2.215	up
TraesCS5B02G377700	0.603836	2.23913	3.70819	0.00266406	1.60886	up
Triticum_aestivum_newGene_12793	0.666831	1.63724	2.45526	0.00699734	1.17564	up
Triticum_aestivum_newGene_23324	3.2247	0.87663	0.271849	0.00302611	-1.56209	down
TraesCS2D02G306000	12.1232	4.10137	0.338307	0.00554845	-1.33552	down
TraesCS4D02G117800	78.6812	27.6185	0.351018	0.0362859	-1.22837	down
TraesCS1B02G251800	1.84577	9.89342	5.36005	5.37e-06	2.06894	up
TraesCS2B02G557100	14.0513	4.09603	0.291505	0.000230046	-1.53249	down
TraesCS6B02G161300	8.83221	2.70253	0.305986	4.35e-08	-1.56217	down
TraesCS5D02G223800	28.6651	9.13091	0.318538	0.00133737	-1.44366	down
TraesCS6A02G015500	2.52314	13.4211	5.31921	0.0481927	1.53796	up
TraesCS1B02G005300	1.33807	0.36594	0.273483	0.00225474	-1.5345	down
TraesCS7B02G026700	0.703248	1.62558	2.31153	0.00799601	1.12067	up
TraesCS7B02G270000	10.043	1.26499	0.125957	0.0143393	-1.79181	down
TraesCS2D02G331300	85.5417	36.2784	0.424101	0.0284108	-1.0724	down
TraesCS6B02G398500	79.024	33.7893	0.427583	0.0278172	-1.04273	down
TraesCS4A02G109900	6.7742	0.693436	0.102364	0.000918879	-2.19078	down
TraesCS6B02G276700	15.9421	72.2338	4.531	9.03e-16	2.12391	up
TraesCS1A02G278600	3.37324	11.0585	3.27829	0.00250176	1.51267	up
TraesCS6B02G256200	0.360478	2.42285	6.72122	9.72e-05	2.18154	up
TraesCS2B02G307400	5.42306	1.50698	0.277884	0.00118416	-1.5466	down
TraesCS3B02G407600	1.03158	3.56345	3.45437	0.000549984	1.57719	up
Triticum_aestivum_newGene_28141	1.12233	2.95292	2.63106	0.00185678	1.27756	up
TraesCS1A02G241100	3.96206	0.84775	0.213967	0.0189314	-1.57321	down
TraesCS4A02G103800	1.70939	4.50668	2.63643	0.00143169	1.29491	up
TraesCS5B02G205500	0.626669	1.70025	2.71315	0.0345824	1.22445	up
Triticum_aestivum_newGene_13350	0.26894	1.21494	4.51751	0.000125771	1.85365	up
Triticum_aestivum_newGene_2939	0.499145	1.44167	2.88828	0.000108451	1.47372	up
TraesCS3D02G049300	2.16063	4.93495	2.28404	9.53e-05	1.17489	up
TraesCS5B02G218200	216.977	79.8926	0.368208	0.00767337	-1.26972	down
TraesCS2A02G571700	0.733574	2.73992	3.73503	0.0382034	1.42826	up
Triticum_aestivum_newGene_30416	0.606491	1.37897	2.27368	0.000697187	1.14915	up
Triticum_aestivum_newGene_33196	1.97448	0.339513	0.17195	0.0475623	-1.53791	down
Triticum_aestivum_newGene_24849	7.54165	1.56958	0.208121	0.0498362	-1.48383	down
TraesCS5A02G533900	0.866573	22.5672	26.0419	0.000694184	2.36154	up
TraesCS6B02G128000	2.45402	12.5585	5.11751	0.0242765	1.63572	up
TraesCS1D02G280200	9.05593	28.9179	3.19326	0.0216404	1.38799	up
TraesCS6B02G321100	28.7683	71.4015	2.48195	0.0399785	1.16932	up
TraesCSU02G021600	2.80484	10.0285	3.57543	0.0242996	1.45649	up
TraesCS2D02G075200	5.61605	1.0952	0.195012	0.00112599	-1.85991	down
TraesCS3B02G359400	1.12359	3.04306	2.70834	0.000341769	1.36546	up
TraesCS7D02G520300	15.6665	6.92216	0.441844	0.0382149	-1.01961	down
TraesCS6A02G253500	1.92572	5.7691	2.99581	0.000326699	1.47472	up
TraesCS1A02G350900	9.06812	3.40255	0.375221	0.0141865	-1.20051	down
TraesCS3B02G604100	0.146499	0.421104	2.87445	0.00142652	1.40906	up
TraesCS6D02G302700	15.8434	3.40574	0.214962	0.0465065	-1.49612	down
TraesCS1D02G221800	4.64379	2.04976	0.441397	0.0133458	-1.05177	down
TraesCS2A02G095700	135.668	43.682	0.321978	0.0391212	-1.26418	down
TraesCS5B02G218500	177.36	52.0185	0.293293	0.000472657	-1.55509	down
Triticum_aestivum_newGene_30334	1.03351	4.17669	4.04124	1.85e-08	1.88308	up
TraesCS1A02G058400	2.42984	8.18703	3.36937	0.0163734	1.43291	up
TraesCS2A02G058300	0.384644	0.8732	2.27015	0.0138443	1.10048	up
TraesCS3A02G139600	1.83097	0.671962	0.366998	0.0207001	-1.21607	down
TraesCS2D02G037200	12.2951	3.08618	0.251009	0.0236015	-1.49812	down
TraesCS6A02G253200	20.1304	2.28605	0.113562	3.32e-05	-2.33632	down
TraesCS6D02G033100	18.2586	42.6255	2.33454	0.00066512	1.1677	up
TraesCS5D02G335700	1.07512	2.98182	2.77347	3.81e-05	1.41108	up
TraesCS1D02G395600	0.645988	1.90982	2.95643	0.024377	1.36162	up
TraesCS5D02G084300	1.06938	0.282934	0.264578	0.0177492	-1.47123	down
TraesCS5B02G426600	3.73074	10.9073	2.92362	2.7e-05	1.49281	up
TraesCS4A02G384600	1.88289	4.35838	2.31473	0.0403868	1.10712	up
TraesCS7B02G122800	29.9479	79.8627	2.66672	6.08e-05	1.37821	up
Triticum_aestivum_newGene_14595	4.46642	1.10853	0.248192	0.00151486	-1.66089	down
Triticum_aestivum_newGene_15468	0.117275	1.57923	13.4661	1.51e-07	2.94605	up
TraesCS6A02G241700	2.02125	13.4451	6.6519	0.0426626	1.59841	up
Triticum_aestivum_newGene_26440	0.920533	2.85319	3.0995	0.00291332	1.54146	up
TraesCS2B02G336800	1.82821	8.43735	4.6151	0.00205964	1.77816	up
Triticum_aestivum_newGene_21141	1.33712	3.22126	2.4091	0.015668	1.13406	up
TraesCS1D02G434100	2.14723	5.60366	2.60971	0.0165234	1.24717	up
TraesCS5D02G401300	0.917188	0.281156	0.306541	0.00148016	-1.46666	down
Triticum_aestivum_newGene_12975	10.2765	29.2655	2.8478	0.0392441	1.28936	up
TraesCS6D02G122000	0.999587	9.37539	9.37927	0.0026182	2.05829	up
Triticum_aestivum_newGene_31848	1.5291	3.0633	2.00333	0.000355912	1.01606	up
TraesCS4A02G376600	0.810959	0.296439	0.365542	0.0301156	-1.18898	down
TraesCS5A02G225300	0.469883	2.50129	5.32322	0.000512505	1.94952	up
TraesCS7B02G261900	0.666847	8.77307	13.1561	0.00134963	2.21595	up
Triticum_aestivum_newGene_177	2.89262	6.34672	2.19411	0.0133458	1.01784	up
Triticum_aestivum_newGene_36370	2.68495	5.79805	2.15946	0.000615086	1.06152	up
TraesCS5A02G024000	2.02212	0.523182	0.258729	0.0412144	-1.42897	down
Triticum_aestivum_newGene_17940	1.31463	3.5407	2.6933	5.64e-05	1.38635	up
TraesCS5A02G371800	5.23276	2.05505	0.392727	0.0041742	-1.17953	down
TraesCS5D02G477800	9.39679	3.51677	0.374252	0.0481927	-1.15792	down
TraesCS3A02G230300	9.02992	3.3194	0.3676	0.0242649	-1.19466	down
TraesCS5B02G369300	58.4328	22.31	0.381806	0.0215188	-1.18299	down
TraesCS5D02G333500	7.09902	23.6699	3.33425	0.00520965	1.497	up
TraesCS3B02G256400	40.2485	7.36765	0.183054	1.83e-05	-2.04415	down
TraesCS6D02G245800	3.08708	15.0252	4.86714	0.00147467	1.86091	up
Triticum_aestivum_newGene_36600	0.239915	1.35198	5.63524	0.00162442	1.91121	up
Triticum_aestivum_newGene_23582	8.05225	27.5549	3.42202	9.4e-07	1.65999	up
Triticum_aestivum_newGene_23583	1.20801	5.26448	4.35797	9.78e-06	1.88269	up
TraesCS2D02G055000	19.7141	68.1962	3.45925	0.00254698	1.55425	up
Triticum_aestivum_newGene_24057	2.35791	5.73103	2.43056	0.0218682	1.16765	up
TraesCS7B02G084800	10.9207	42.4231	3.88465	5.99e-08	1.86116	up
TraesCS5B02G520600	4.3353	10.5482	2.43309	0.000247977	1.24383	up
TraesCS4A02G158100	8.67996	24.8843	2.86687	0.0150253	1.32449	up
TraesCS5D02G035000	8.60328	1.57263	0.182794	5.37e-06	-2.06805	down
TraesCS2D02G508800	0.473245	2.11874	4.47705	0.030822	1.55864	up
Triticum_aestivum_newGene_25553	0.763824	2.11469	2.76856	0.00281922	1.40203	up
TraesCS3A02G441100	9.01964	21.7379	2.41006	0.00133639	1.19745	up
TraesCS7D02G384700	0.691413	2.98006	4.3101	0.0208434	1.56635	up
TraesCS5B02G349300	0.42206	6.02569	14.2769	5.8e-05	2.53906	up
TraesCS5B02G212300	4.00042	24.5724	6.14247	0.000244509	2.08432	up
Triticum_aestivum_newGene_21888	1.90522	5.12127	2.68802	0.000189382	1.35647	up
TraesCS3D02G531900	2.36894	9.2093	3.88752	0.00406741	1.66555	up
TraesCS3A02G149300	2.9649	0.846464	0.285495	0.00500257	-1.48844	down
TraesCS3D02G042700	3.86467	0.220918	0.0571636	8.05e-05	-2.5384	down
Triticum_aestivum_newGene_1621	0.487641	2.02294	4.14841	8.86e-07	1.87276	up
TraesCS3D02G273600	0.81118	0.180771	0.222849	0.00803935	-1.63188	down
TraesCS2D02G564900	0.504282	3.20304	6.35169	4.36e-05	2.18071	up
TraesCS2B02G404400	2.56644	0.511138	0.199162	3.75e-06	-1.98676	down
Triticum_aestivum_newGene_17052	1.96898	5.93021	3.01181	6.15e-06	1.58479	up
TraesCS3D02G118200	8.56123	24.4725	2.85853	8.86e-07	1.49733	up
TraesCS3B02G293000	1.45328	3.51478	2.41852	1.79e-07	1.26935	up
TraesCS7A02G430600	15.2787	3.51983	0.230375	0.0001913	-1.79061	down
TraesCS3B02G243000	5.71057	1.89616	0.332044	0.000675815	-1.41636	down
TraesCS5A02G316400	2.75244	0.645973	0.234691	0.0307016	-1.49285	down
Triticum_aestivum_newGene_4559	6.12756	1.71717	0.280236	0.0127554	-1.43168	down
TraesCS3B02G173800	2.51133	24.6721	9.82429	0.00164315	2.13057	up
TraesCS5A02G114600	3.03529	1.38475	0.456218	0.00389151	-1.01798	down
TraesCS1D02G034400	0.329919	6.41768	19.4523	0.00412034	2.08271	up
TraesCS5A02G513000	38.364	15.7999	0.411842	0.0172469	-1.10204	down
TraesCS1B02G213800	7.52777	1.48393	0.197127	0.00865383	-1.69244	down
TraesCS4D02G204500	0.950516	0.145834	0.153426	0.000114037	-2.09416	down
TraesCS5A02G296200	8.11323	3.00758	0.3707	3.22e-05	-1.30067	down
TraesCS4D02G269900	3.36588	0.953415	0.283258	0.0146877	-1.47316	down
TraesCS5A02G292000	10.6853	1.23846	0.115903	0.0253614	-1.71515	down
TraesCS7D02G048400	2.24296	0.547642	0.24416	0.0120373	-1.55521	down
TraesCS6D02G368800	172.349	74.628	0.433005	0.0341039	-1.04267	down
Triticum_aestivum_newGene_29594	10.5212	34.6598	3.2943	0.0447246	1.33739	up
TraesCS6B02G273400	257.784	100.092	0.388278	0.0363125	-1.14857	down
TraesCS5D02G255700	0.476962	1.90058	3.98476	0.0292259	1.49985	up
Triticum_aestivum_newGene_27506	0.145788	1.73303	11.8873	0.000149654	2.31282	up
TraesCS2D02G347200	1.11863	0.238698	0.213385	7.61e-05	-1.86625	down
TraesCS2A02G452700	4.31963	0.925644	0.214288	0.0343576	-1.52232	down
TraesCS2D02G446700	49.6032	13.6687	0.27556	6.11e-06	-1.663	down
TraesCS7B02G237100	0.498008	1.31592	2.64238	0.0148167	1.23403	up
TraesCS4A02G092000	6.39374	0.836023	0.130756	0.00474612	-1.92593	down
TraesCS2A02G187500	16.6467	7.20457	0.432794	0.0392275	-1.04779	down
TraesCS6D02G297300	9.48555	1.4765	0.155658	0.00147358	-1.96329	down
TraesCS5A02G139900	27.1873	1.23852	0.0455552	4.29e-07	-2.98738	down
TraesCS7D02G359500	5.95258	0.853559	0.143393	0.000286655	-2.10945	down
TraesCS3D02G293800	49.6525	18.237	0.367293	0.0369352	-1.19781	down
TraesCS2D02G314900	20.6335	74.2634	3.59917	0.0267458	1.45958	up
TraesCS2B02G419200	0.686512	0.253994	0.369978	0.026126	-1.17567	down
TraesCS2B02G524500	6.86953	13.9531	2.03116	2.04e-05	1.02753	up
TraesCS3A02G217400	0.657407	4.6967	7.14428	0.00259988	1.99879	up
TraesCS4D02G314400	0.484316	1.97093	4.0695	0.0023182	1.69148	up
Triticum_aestivum_newGene_12244	0.639714	2.19877	3.43712	0.00187387	1.59416	up
TraesCS4D02G197500	62.9839	27.5202	0.436941	0.000788357	-1.09452	down
TraesCS4D02G353900	1.31902	3.03693	2.30241	0.0178226	1.11708	up
TraesCS1B02G169200	16.2242	2.14996	0.132516	0.00013115	-2.19054	down
TraesCS1A02G095800	4.70023	1.58452	0.337115	0.0193947	-1.30921	down
TraesCS2B02G251300	6.133	2.32173	0.378563	0.00581763	-1.20383	down
TraesCS7B02G315800	1.29102	0.195691	0.151579	1.93e-08	-2.33212	down
TraesCS5A02G216000	48.6472	12.7593	0.262282	0.00182257	-1.60089	down
TraesCS4B02G127400	5.69347	2.24094	0.393598	0.0142564	-1.16061	down
Triticum_aestivum_newGene_36894	11.7415	1.46833	0.125054	0.0152372	-1.7907	down
TraesCS4A02G293000	13.5903	42.4597	3.12425	0.00142773	1.50828	up
TraesCS7D02G208000	0.241229	3.44723	14.2903	0.00127301	2.23098	up
TraesCS1D02G079100	12.9744	5.71761	0.440685	0.00631117	-1.05558	down
TraesCS4A02G004800	1.01971	0.264608	0.259494	0.00574416	-1.55781	down
TraesCS5B02G009000	1030.36	466.479	0.452733	0.0201299	-1.01434	down
TraesCS3B02G456900	6.91354	2.08235	0.301199	0.0453773	-1.33627	down
TraesCS2B02G045300	1.3832	3.17959	2.29873	0.0142959	1.13014	up
Triticum_aestivum_newGene_3311	0.34797	0.944196	2.71344	0.0440127	1.12159	up
TraesCS1A02G188000	10.3131	23.6796	2.29606	3.42e-05	1.19823	up
Triticum_aestivum_newGene_16786	0.224976	0.728012	3.23595	0.00211746	1.47154	up
TraesCS3B02G219200	11.6474	4.21454	0.361845	0.0491653	-1.20882	down
TraesCS4B02G113300	0.441147	1.14242	2.58965	0.00486716	1.28099	up
TraesCS3B02G175900	5.99958	80.4277	13.4056	2.85e-05	2.57272	up
TraesCS7D02G253000	0.79822	2.79783	3.50509	0.00045786	1.61633	up
TraesCS3A02G383600	4.18118	1.34369	0.321366	5.08e-06	-1.49183	down
TraesCS2D02G178100	8.91644	19.5102	2.18811	4.88e-10	1.14273	up
TraesCS2B02G351300	51.1179	12.9666	0.253661	0.00454444	-1.59643	down
TraesCS6A02G316200	5.15863	1.55205	0.300864	0.0486819	-1.31016	down
TraesCS2D02G190500	0.178307	1.33989	7.51454	1.1e-05	2.34635	up
Triticum_aestivum_newGene_31480	0.518752	1.60703	3.09787	0.000629095	1.48942	up
TraesCSU02G101700	0.587105	3.04513	5.18668	0.00426717	1.8128	up
TraesCS4B02G211700	7.31865	2.13085	0.291154	0.0298776	-1.36943	down
TraesCS7B02G133400	1.72936	8.05795	4.65949	7.45e-06	1.96027	up
TraesCS3A02G385500	2.02928	0.904715	0.445831	0.0236762	-1.01498	down
TraesCS7B02G124500	0.636571	1.90497	2.99255	0.00650488	1.40321	up
TraesCS7D02G382900	18.8516	53.9962	2.86427	0.0439215	1.27282	up
TraesCS7D02G299000	15.5415	5.24074	0.337209	0.0398298	-1.2588	down
TraesCS4A02G279500	19.5552	5.61992	0.287388	0.0266374	-1.39163	down
TraesCS1D02G274000	11.4801	5.21924	0.454633	0.00469034	-1.02871	down
Triticum_aestivum_newGene_621	0.542848	1.909	3.51664	0.00247726	1.53568	up
TraesCS6A02G153700	1.99611	6.57595	3.29437	0.0200085	1.43398	up
TraesCS7D02G254100	0.769162	3.58912	4.66628	0.00242383	1.76056	up
TraesCS4D02G225400	4.00473	0.485566	0.121248	1.85e-08	-2.53692	down
TraesCS4D02G329400	6.97387	47.6065	6.8264	0.000449054	2.10539	up
Triticum_aestivum_newGene_38604	0.407893	0.886695	2.17384	0.0418264	1.0267	up
TraesCS1D02G402300	139.102	49.3065	0.354464	0.00146867	-1.31789	down
TraesCS2D02G260000	10.1041	1.37886	0.136465	0.00692955	-1.87164	down
TraesCS5A02G420200	1.44268	5.8876	4.08102	0.017391	1.57606	up
TraesCSU02G156700	4.99733	1.168	0.233724	0.00948274	-1.5803	down
TraesCS6B02G037600	2.43723	9.55011	3.91843	8.93e-09	1.87682	up
TraesCS2A02G194500	5.10479	1.00024	0.195942	0.000918879	-1.83458	down
TraesCS2D02G383600	9.22015	4.04928	0.439178	0.0067025	-1.04779	down
TraesCS1B02G138100	6.47109	13.6699	2.11246	0.02559	1.02607	up
TraesCS5A02G070600	26.5212	5.85017	0.220584	0.0422064	-1.48784	down
TraesCS3A02G036100	1.36393	4.71761	3.45882	3.22e-05	1.64216	up
TraesCS6A02G261100	5.19495	0.631816	0.121621	3.03e-07	-2.46356	down
Triticum_aestivum_newGene_19917	0.234483	1.36427	5.81821	1.56e-08	2.28808	up
TraesCS1B02G285300	14.793	5.95519	0.402567	0.0132092	-1.14258	down
Triticum_aestivum_newGene_21857	0.543339	1.41961	2.61276	0.0317538	1.1918	up
Triticum_aestivum_newGene_24989	0.587119	1.85306	3.15619	0.000300434	1.37899	up
TraesCS6A02G250500	12.9897	3.8174	0.293878	0.0424532	-1.33005	down
TraesCS3B02G117800	0.364361	1.05194	2.88708	8.07e-05	1.43851	up
TraesCS6A02G155900	2.23547	0.397023	0.177602	0.00617643	-1.75896	down
TraesCSU02G095400	1.21727	3.3826	2.77884	0.00393949	1.35304	up
TraesCS1B02G480300	0.163941	0.440291	2.68567	0.0298776	1.23425	up
TraesCS3A02G066600	3.13949	7.68313	2.44726	0.0201229	1.17999	up
TraesCS2B02G177600	19.0397	4.52666	0.237748	0.0117142	-1.57976	down
Triticum_aestivum_newGene_14700	0.49693	1.73076	3.4829	0.000632374	1.59621	up
TraesCS1B02G008500	0.7269	3.0036	4.13208	0.00116446	1.71416	up
Triticum_aestivum_newGene_23743	0.308739	0.954661	3.09213	0.00604242	1.172	up
TraesCS2A02G390800	4.05198	9.6772	2.38826	0.00516535	1.20381	up
TraesCS6D02G235000	1.28791	4.68971	3.64133	3.03e-06	1.76091	up
TraesCS3D02G445400	11.0688	28.2731	2.55431	2.45e-07	1.3273	up
TraesCS1D02G013800	0.903971	2.11733	2.34226	0.0364186	1.09953	up
TraesCS2B02G532100	1.07853	2.79102	2.58779	0.0218998	1.21433	up
TraesCS6D02G145900	16.0045	4.01673	0.250976	0.00334673	-1.61674	down
TraesCS7D02G428000	17.4656	1.34573	0.07705	1.6e-05	-2.56057	down
TraesCS2B02G340500	1.47165	3.80979	2.58879	0.024377	1.22862	up
Triticum_aestivum_newGene_22825	0.285456	0.645745	2.26215	0.025135	1.08844	up
TraesCS3A02G328000	0.422074	1.65728	3.92651	0.0286106	1.48911	up
TraesCS3B02G606800	1.27028	4.01132	3.15783	0.000112973	1.54314	up
TraesCS2B02G427700	2.16654	6.55708	3.02652	0.00124773	1.46569	up
TraesCS5A02G199400	25.8528	7.79513	0.301519	0.0162994	-1.38169	down
TraesCS6A02G254200	3.52645	1.13419	0.321625	0.00830067	-1.35684	down
TraesCS1A02G220200	65.3164	23.8748	0.365526	0.00288888	-1.27496	down
TraesCS4D02G239700	2.4409	9.26823	3.79706	0.00926073	1.58588	up
TraesCS2A02G137700	1.31414	5.35202	4.07265	0.00996833	1.57678	up
TraesCS3A02G232100	4.9572	1.78123	0.359322	8.8e-07	-1.35137	down
TraesCS6D02G166400	41.8739	15.2211	0.3635	0.00175866	-1.29057	down
TraesCS6B02G171300	16.2918	7.35269	0.451311	0.0467766	-1.00797	down
TraesCS4D02G328200	1.46412	3.76312	2.57023	0.00188909	1.28514	up
TraesCS1A02G340100	2.90455	0.747291	0.257283	0.00799194	-1.52038	down
TraesCS4B02G198700	6.20751	18.2402	2.93841	0.00100636	1.43315	up
TraesCS5B02G022800	25.5001	67.5268	2.6481	0.00165596	1.33209	up
TraesCS4D02G106100	4.13431	1.70037	0.411283	0.0393894	-1.08372	down
TraesCS6B02G088900	3.96462	12.0838	3.04791	1.1e-08	1.5693	up
TraesCS3D02G527200	0.938711	4.02208	4.28468	1.29e-07	1.94473	up
TraesCS1D02G343300	2.89195	8.03614	2.77879	0.00377493	1.35522	up
TraesCS1D02G001800	2.62771	5.96045	2.2683	0.0486607	1.07791	up
TraesCSU02G115000	0.874979	3.56233	4.07133	0.000940012	1.73994	up
TraesCS3D02G322700	2.1532	4.75038	2.20619	0.0239826	1.04485	up
TraesCS5B02G463400	2.90048	8.77851	3.02656	0.00103971	1.45702	up
TraesCS3B02G470700	4.69718	14.5024	3.08748	0.000822303	1.50307	up
TraesCS6B02G093600	0.207467	1.20213	5.79431	2.84e-08	2.26497	up
TraesCS3A02G308100	1.69675	3.42547	2.01884	0.00142172	1.0061	up
TraesCS3A02G029800	0.298574	0.692241	2.31849	0.0488763	1.1354	up
Triticum_aestivum_newGene_36827	13.6031	30.9246	2.27335	0.0119968	1.11537	up
TraesCS5B02G143400	1.13104	4.35934	3.85427	2.09e-06	1.81619	up
TraesCS6D02G234600	7.52544	2.15047	0.28576	0.00847009	-1.47719	down
TraesCS2B02G333900	87.3478	33.1289	0.379276	0.0203349	-1.21066	down
TraesCS4A02G019800	29.2393	6.66492	0.227944	0.0301457	-1.51889	down
TraesCS2B02G030200	0.171405	0.794242	4.6337	2.18e-06	2.00588	up
TraesCS6B02G056900	10.9693	34.0103	3.10051	0.000464253	1.47946	up
TraesCS1B02G289500	2.35928	0.466723	0.197825	7.36e-07	-2.03182	down
TraesCS5B02G015100	2.53251	8.85397	3.49612	7.53e-06	1.67649	up
TraesCS2D02G546600	23.4354	3.94663	0.168405	8.69e-05	-2.05985	down
Triticum_aestivum_newGene_1031	8.45078	21.1894	2.50739	0.0009285	1.26307	up
TraesCS1B02G243700	16.73	5.05632	0.30223	0.0282073	-1.34736	down
TraesCS3D02G430800	0.0839607	0.380548	4.53246	0.0142127	1.61735	up
TraesCS4B02G035800	6.81206	2.77615	0.407534	0.0351606	-1.11111	down
TraesCS6B02G306000	1.28804	0.392468	0.304701	0.00223258	-1.46241	down
TraesCS2D02G321500	29.1742	7.67419	0.263047	0.0175713	-1.47669	down
TraesCS5A02G418200	0.217903	3.09088	14.1847	6.77e-07	2.8089	up
Triticum_aestivum_newGene_24718	9.00028	27.2943	3.0326	0.00226273	1.50245	up
TraesCS3B02G040300	1.61306	5.1037	3.16399	0.00749443	1.43883	up
TraesCS1A02G143300	0.246552	1.7332	7.02976	0.00361328	1.89925	up
TraesCS1A02G151600	16.0891	2.46684	0.153324	0.001459	-1.95702	down
TraesCS5A02G477000	8.62164	2.37674	0.275671	0.0456732	-1.36753	down
TraesCS4B02G187600	1.60278	13.1096	8.17932	2.54e-11	2.7146	up
TraesCSU02G046000	10.9779	32.5748	2.9673	0.0428424	1.2564	up
TraesCS5A02G514700	0.905185	2.77955	3.0707	0.00162554	1.46792	up
TraesCS6D02G369100	38.6317	14.734	0.381398	0.0332727	-1.17338	down
TraesCS1B02G073900	6.02746	21.7365	3.60625	0.00471181	1.55732	up
TraesCS2D02G286000	6.88212	2.47476	0.359592	0.0199161	-1.21229	down
TraesCS4A02G092100	97.8279	22.3425	0.228386	0.000138312	-1.7889	down
TraesCS7B02G298300	11.7876	4.71942	0.400373	0.0148375	-1.13465	down
TraesCS4D02G290600	1.4805	5.76604	3.89465	0.0100691	1.56272	up
Triticum_aestivum_newGene_23347	1.0447	2.21298	2.11829	0.0382144	1.29417	up
TraesCS7D02G284100	0.165587	0.399159	2.41056	0.0255926	1.1691	up
TraesCS5D02G227700	4.37107	0.982157	0.224695	8.47e-08	-1.92748	down
TraesCS2B02G563700	1.12096	3.3849	3.01964	0.000195021	1.46067	up
Triticum_aestivum_newGene_28695	2.09826	5.49056	2.61673	1.39e-05	1.36753	up
TraesCS2A02G584900	6.4038	2.6731	0.417424	0.0414226	-1.06616	down
TraesCS1B02G203000	41.3636	16.829	0.406855	0.000308643	-1.17993	down
Triticum_aestivum_newGene_4995	1.19145	3.34264	2.80553	4.06e-07	1.44824	up
TraesCS1D02G211100	1.53393	4.51829	2.94557	9.6e-10	1.53157	up
TraesCS1B02G331400	7.85976	2.65244	0.337471	8.07e-05	-1.39935	down
TraesCS3B02G418800	33.7761	3.89807	0.115409	0.000260539	-2.22066	down
TraesCS7A02G189500	23.2381	4.65461	0.200301	7.05e-05	-1.90977	down
TraesCS3A02G375400	1.83076	7.62498	4.16492	4.49e-07	1.90351	up
Triticum_aestivum_newGene_4529	8.74436	0.547899	0.0626574	7.15e-06	-2.63965	down
TraesCS5B02G403100	25.9931	8.0945	0.31141	0.00563694	-1.42699	down
TraesCS4A02G001300	0.214052	1.97985	9.24941	1.46e-06	2.56658	up
TraesCS3A02G148700	19.8531	161.962	8.15805	0.00203451	2.05424	up
TraesCS2A02G383300	0.997379	3.77132	3.78123	2.14e-08	1.83528	up
TraesCS3A02G087300	1.07427	6.27715	5.84317	3.24e-14	2.38123	up
TraesCS5D02G186400	8.56925	2.90149	0.338593	0.00563694	-1.33725	down
Triticum_aestivum_newGene_327	0.3542	0.92197	2.60296	0.0212034	1.24727	up
TraesCS5D02G565000	0.828556	6.50845	7.85518	0.0323375	1.66821	up
TraesCS6B02G328700	16.5808	4.32467	0.260823	0.00704986	-1.54269	down
TraesCS2A02G525000	13.48	5.30153	0.393288	0.0402784	-1.12212	down
TraesCS3A02G388100	3.19442	0.620905	0.194372	0.000822303	-1.84278	down
TraesCS3A02G324900	15.6917	5.4016	0.344233	0.00760641	-1.30312	down
TraesCS1B02G333200	5.90976	0.964311	0.163173	0.00152997	-1.93743	down
TraesCS7D02G315300	6.28211	2.58538	0.411546	0.00733685	-1.12559	down
TraesCS2D02G197800	11.2839	4.90492	0.434682	0.00790571	-1.06163	down
TraesCS6D02G152300	0.935399	2.43391	2.602	0.00319629	1.2645	up
TraesCS5D02G238800	27.4282	1.98855	0.0725003	6.17e-06	-2.66832	down
TraesCS5D02G061700	0.844787	2.39152	2.83092	0.0134489	1.34074	up
TraesCS3D02G342100	53.3689	5.01922	0.0940477	4.11e-07	-2.66115	down
TraesCS3D02G077000	0.404904	1.08077	2.66921	0.00425894	1.28308	up
TraesCS6A02G374400	2.85717	10.4477	3.65665	0.0230749	1.46242	up
TraesCS3D02G144900	0.532999	5.75803	10.8031	0.000658039	2.26147	up
TraesCS3B02G598200	22.5502	1.69351	0.0750994	0.0025366	-2.1242	down
TraesCS1A02G415100	7.44445	20.78	2.79134	0.0145411	1.3182	up
TraesCS2B02G229600	3.11172	0.760187	0.244298	5.79e-10	-1.87615	down
TraesCS3D02G095200	1.81249	4.45681	2.45894	0.00369788	1.22088	up
TraesCS2A02G229600	1.94514	0.639823	0.328934	0.00708402	-1.34316	down
Triticum_aestivum_newGene_4612	1.53067	3.16601	2.06838	0.00302611	1.0249	up
TraesCS6A02G288300	0.538281	3.89955	7.24445	3.58e-09	2.51158	up
TraesCS4D02G119900	12.9494	2.04253	0.157732	0.0141865	-1.733	down
TraesCS1D02G218000	10.8235	2.72714	0.251965	4.88e-10	-1.84206	down
TraesCS1A02G289200	16.7236	2.5411	0.151946	0.00162554	-1.96658	down
TraesCS6D02G160000	2.39788	0.492796	0.205513	0.00393307	-1.73628	down
TraesCS7B02G272800	17.0316	5.71938	0.335811	0.00348753	-1.34072	down
TraesCS1D02G389100	37.45	12.907	0.344646	0.047045	-1.2321	down
TraesCS1D02G279800	4.33233	0.320361	0.0739465	6.37e-05	-2.49205	down
TraesCS3D02G351900	2.18085	0.657436	0.301459	0.00590085	-1.4158	down
TraesCS5D02G546400	0.623886	3.2771	5.25272	0.0365082	1.57514	up
TraesCS4A02G157300	1.19053	0.277853	0.233385	0.0296162	-1.51234	down
TraesCS5D02G090400	27.5113	4.01654	0.145996	0.0021701	-1.96539	down
TraesCS4B02G123800	11.7135	4.73979	0.404645	0.000163396	-1.20697	down
TraesCS4A02G229600	9.85932	1.17412	0.119087	0.00045501	-2.16702	down
TraesCS5D02G354400	1.60178	8.65411	5.40281	0.0136548	1.72201	up
TraesCS3D02G350500	21.3256	5.55155	0.260323	0.0404274	-1.40547	down
TraesCS4D02G176000	18.0831	4.84461	0.267908	0.00885327	-1.50288	down
TraesCS2B02G275500	5.17065	14.606	2.8248	0.000641876	1.40775	up
TraesCS5A02G465200	7.71452	2.65542	0.34421	0.0276947	-1.26324	down
TraesCS2B02G125800	0.404093	2.98187	7.37917	0.0022801	2.01323	up
TraesCS3A02G149900	1.87861	0.411289	0.218933	0.0334843	-1.52285	down
TraesCS1A02G239400	0.382739	1.31095	3.42518	6.83e-05	1.60608	up
TraesCS3A02G279800	119.173	49.0459	0.411553	0.000459002	-1.1706	down
TraesCS6D02G241400	1.76423	4.04399	2.29221	0.0257847	1.11093	up
TraesCS4B02G051000	0.474149	2.6351	5.55753	0.000574863	1.97078	up
TraesCS3B02G448000	2.79645	8.53092	3.05062	0.00369788	1.46004	up
TraesCS2A02G066500	0.853021	2.84957	3.34057	0.0101058	1.44614	up
TraesCS3B02G052600	1.28544	3.18011	2.47394	1.33e-05	1.27617	up
TraesCS2D02G401000	0.188532	0.894557	4.74486	0.0260803	1.59711	up
TraesCS7B02G302000	0.425877	3.81199	8.95093	0.000619155	2.19457	up
TraesCS6A02G402100	0.27428	0.663702	2.4198	0.0013414	1.20855	up
TraesCS5B02G294000	1.55701	0.262007	0.168275	9.32e-08	-2.19659	down
TraesCS4B02G193500	57.4926	22.0755	0.383971	0.0288881	-1.15538	down
TraesCS5A02G396400	0.971288	2.5444	2.61961	1.43e-07	1.37516	up
Triticum_aestivum_newGene_29091	19.0426	3.55343	0.186604	0.0453277	-1.53795	down
TraesCS3A02G195700	3.88962	12.4959	3.21263	2.04e-05	1.59656	up
TraesCS6D02G105400	4.77951	2.07058	0.433219	0.0174266	-1.0425	down
TraesCS3D02G481200	0.419571	1.12217	2.67457	0.00241935	1.30669	up
TraesCS4A02G319400	0.696713	1.48331	2.12901	0.00397124	1.05447	up
TraesCS7A02G386300	9.17356	60.2666	6.5696	0.000920733	2.0465	up
TraesCS2A02G289300	19.6661	45.4492	2.31105	0.0181154	1.10319	up
TraesCS1B02G442700	0.271905	0.65763	2.4186	0.030844	1.15277	up
TraesCS5A02G251200	9.36473	19.5618	2.08888	0.0140897	1.0211	up
TraesCS5B02G388900	95.21	17.96	0.188636	1.05e-06	-2.0773	down
TraesCS1D02G198400	18.5659	8.62397	0.464507	8.31e-05	-1.03087	down
Triticum_aestivum_newGene_33621	1.53625	4.26952	2.77918	0.00303097	1.22178	up
TraesCS1A02G395300	10.719	4.76116	0.444179	0.0311818	-1.02554	down
Triticum_aestivum_newGene_22557	3.30304	8.63299	2.61365	0.00293125	1.30511	up
TraesCS6D02G016800	1.59255	4.07371	2.55798	0.000676339	1.28427	up
TraesCS7B02G134500	0.859395	3.02967	3.52535	0.00275167	1.58178	up
Triticum_aestivum_newGene_20302	10.1676	3.06935	0.301876	0.00836794	-1.5167	down
TraesCS1B02G166300	2.01205	4.09624	2.03585	0.0122655	1.00396	up
Triticum_aestivum_newGene_2319	11.5972	0.674712	0.0581788	0.00156305	-2.20697	down
TraesCS6B02G247800	2.44875	6.1745	2.52149	0.0267391	1.19799	up
TraesCS5D02G417700	1.36602	5.15644	3.77479	0.0488763	1.42489	up
TraesCS1A02G421600	0.464695	1.14153	2.45652	0.00196494	1.20477	up
TraesCS1D02G001700	1.32652	3.50259	2.64043	0.030157	1.22084	up
TraesCS3B02G612400	3.192	9.49874	2.97579	0.00217571	1.38718	up
TraesCS5A02G333000	6.05382	0.61463	0.101528	0.000319267	-2.2727	down
TraesCS7B02G073900	13.0763	2.29269	0.175332	0.000467109	-1.95146	down
Triticum_aestivum_newGene_29539	1.10202	2.65628	2.41037	0.0291323	1.12033	up
Triticum_aestivum_newGene_11659	1.25631	6.36944	5.06994	3.74e-06	2.03939	up
TraesCS6A02G135600	0.559625	1.99657	3.56769	0.00285167	1.57161	up
TraesCS4D02G203600	1.77289	0.705655	0.398026	0.0372837	-1.10162	down
TraesCS5D02G001800	6.59676	0.67937	0.102986	0.03576	-1.66269	down
TraesCS6D02G263000	23.2544	9.7655	0.419942	0.0245788	-1.07596	down
TraesCS5B02G108900	0.450205	1.11415	2.47476	0.00175644	1.24994	up
TraesCS5D02G039200	1.46975	7.17323	4.88056	0.0168673	1.64313	up
TraesCS1B02G158300	2.08163	0.718039	0.344941	0.0101127	-1.29744	down
TraesCS3B02G353900	16.9515	5.17079	0.305034	0.0102696	-1.39858	down
TraesCS3D02G164900	2.60233	1.03345	0.397125	0.0121855	-1.15832	down
Triticum_aestivum_newGene_17345	0.197609	0.4024	2.03635	0.0221315	1.10008	up
Triticum_aestivum_newGene_19536	18.2136	4.05536	0.222655	0.0168599	-1.60658	down
TraesCS3B02G103300	0.419199	1.73267	4.13329	0.000238941	1.78213	up
Triticum_aestivum_newGene_30055	0.390063	0.856744	2.19643	0.0314354	1.10022	up
TraesCS5B02G462600	1.06771	16.5927	15.5404	4.37e-05	2.58528	up
TraesCS2D02G430800	22.0175	7.00672	0.318234	0.0181563	-1.32891	down
TraesCS5A02G329900	0.522833	1.45964	2.79179	0.00338522	1.34802	up
TraesCS3D02G084600	2.34593	0.212273	0.0904858	0.00142773	-2.14718	down
TraesCS4A02G245100	1.7835	84.5136	47.3863	7.45e-06	2.90666	up
TraesCS1A02G263000	2.24773	11.0819	4.93026	0.0173287	1.64832	up
Triticum_aestivum_newGene_10403	1.37618	8.9313	6.48991	1.11e-14	2.60905	up
TraesCS1A02G146000	2.02096	0.503176	0.248979	0.00107029	-1.63241	down
TraesCS6A02G058500	0.312723	2.01847	6.45452	1.64e-05	2.2507	up
TraesCS3D02G229400	14.4055	6.19473	0.430024	0.00898014	-1.07569	down
TraesCS3B02G440600	18.8365	5.62247	0.298488	0.00709981	-1.43498	down
TraesCS2D02G405800	0.54461	5.48851	10.0779	0.00868804	1.91714	up
TraesCS5D02G235300	0.637457	1.63342	2.5624	0.00487932	1.24589	up
TraesCS4D02G200700	68.1825	17.7511	0.260346	0.0108807	-1.54029	down
TraesCS5A02G201200	10.8444	3.05094	0.281338	0.0493408	-1.34002	down
TraesCS7B02G308000	1.71634	5.45071	3.17578	0.000899687	1.51359	up
TraesCS7A02G355600	5.57855	0.898641	0.161089	0.0410731	-1.5794	down
TraesCS6B02G402300	17.8213	81.6307	4.58051	0.00468487	1.7393	up
TraesCS6A02G176700	0.510758	1.18786	2.32568	0.0239918	1.11545	up
TraesCS3D02G159800	72.4304	21.8254	0.30133	0.0112494	-1.40712	down
TraesCS2D02G067000	0.466629	1.23722	2.6514	8.07e-05	1.36281	up
TraesCS6A02G390300	0.429476	1.60611	3.73968	6.08e-06	1.76485	up
TraesCS4B02G175700	73.1348	27.0126	0.369354	0.0127686	-1.24139	down
TraesCS5B02G227600	25.7003	3.70208	0.144048	0.000273917	-2.11618	down
TraesCS3D02G279700	35.4934	12.5422	0.353367	0.00700615	-1.29708	down
TraesCS2B02G515300	4.92349	1.19897	0.243521	0.0266095	-1.49763	down
TraesCS2A02G390000	0.62182	0.178925	0.287744	0.000537978	-1.51659	down
TraesCS4D02G040300	1.1942	4.25269	3.56112	0.0379735	1.39426	up
TraesCS6B02G116200	2.32353	14.2179	6.11909	0.027775	1.65717	up
TraesCS7A02G196100	2.94264	1.20405	0.409173	0.0270502	-1.0883	down
TraesCS5A02G082200	40.1721	6.61175	0.164586	0.000832332	-1.96866	down
TraesCS7D02G466900	0.418817	3.79494	9.06108	0.0016634	2.11732	up
Triticum_aestivum_newGene_6725	0.751931	1.7094	2.27334	0.0493913	1.05439	up
TraesCS1B02G048800	5.63077	12.1082	2.15036	0.00881322	1.05217	up
TraesCS2D02G033200	16.5683	2.54339	0.15351	0.00799194	-1.80466	down
TraesCS5A02G403600	18.4935	164.945	8.91907	1.29e-05	2.4325	up
TraesCS7A02G406200	48.9713	15.9338	0.32537	0.000357529	-1.43201	down
TraesCS5D02G322000	1.43485	3.55724	2.47918	6.19e-05	1.25334	up
TraesCS3B02G565500	3.75524	12.5923	3.35326	0.0271248	1.40223	up
TraesCS4A02G272600	13.5257	5.50441	0.40696	0.0142177	-1.11879	down
TraesCS2D02G359100	1.60243	0.654895	0.408688	0.00316451	-1.15178	down
TraesCS2D02G103800	0.832475	1.80361	2.16656	0.0379374	1.01276	up
TraesCS5A02G335600	1.72178	7.69112	4.46697	1.31e-06	1.95734	up
Triticum_aestivum_newGene_36098	0.323445	0.703584	2.17528	0.017316	1.03044	up
TraesCS1B02G374900	0.346667	2.76229	7.96814	3.93e-06	2.43165	up
TraesCS4B02G141600	2.59592	0.877727	0.338118	0.0108772	-1.30397	down
TraesCS3B02G004200	2.02574	15.2917	7.54869	0.0124247	1.83108	up
TraesCS3B02G270900	10.8077	2.50686	0.231951	1.31e-05	-1.8292	down
TraesCS3B02G291100	1.11972	0.277687	0.247997	0.0218393	-1.47902	down
Triticum_aestivum_newGene_26088	1.18207	2.82578	2.39054	0.00590085	1.17192	up
TraesCS3A02G111700	0.8904	0.244121	0.27417	0.000509769	-1.57478	down
TraesCS6A02G042600	208.988	86.2718	0.412807	0.00600886	-1.11027	down
TraesCS7A02G434300	1.85963	4.5242	2.43285	4.1e-05	1.24955	up
TraesCS6D02G163700	1.19804	13.8228	11.5378	0.0315556	1.6934	up
TraesCS4A02G224300	46.4041	154.525	3.32999	1.61e-06	1.65728	up
TraesCS4B02G344200	40.7391	16.1953	0.397538	0.00712116	-1.1548	down
TraesCSU02G121400	0.591452	1.75579	2.9686	0.0491673	1.27722	up
TraesCS4A02G174100	4.08451	8.66805	2.12218	0.00755294	1.02733	up
TraesCS1A02G194800	26.8992	12.4141	0.461504	0.00519846	-1.02253	down
Triticum_aestivum_newGene_21213	3.67023	9.93742	2.70757	0.0230382	1.25158	up
TraesCS7B02G350300	14.3149	0.580196	0.040531	2.29e-07	-3.06528	down
TraesCS1B02G233500	47.316	20.3329	0.429725	0.00427926	-1.09081	down
TraesCS5D02G382500	2.41156	0.897132	0.372013	0.00233772	-1.23605	down
TraesCS5A02G211600	0.607357	6.84487	11.2699	3.38e-05	2.49757	up
TraesCS6B02G184000	15.893	3.86576	0.243236	0.0056567	-1.61148	down
TraesCS2A02G490700	7.02913	30.9647	4.4052	4.47e-05	1.87482	up
TraesCS2B02G299900	3.40997	11.7431	3.44375	3.57e-12	1.74459	up
TraesCS4A02G263500	0.35628	1.67306	4.69591	0.00045501	1.87997	up
TraesCS4B02G248500	133.756	56.3639	0.421393	0.0437594	-1.05431	down
TraesCS5A02G429800	22.1145	9.59113	0.433703	0.026022	-1.03945	down
Triticum_aestivum_newGene_2291	0.386415	1.37551	3.55966	0.0204648	1.42887	up
TraesCS3A02G116300	10.4162	27.4653	2.63678	3.78e-06	1.39203	up
TraesCS7B02G246000	5.50381	2.34784	0.426586	0.0111746	-1.08845	down
TraesCS5B02G246900	3.24284	8.83677	2.72501	0.00730346	1.33087	up
TraesCS1B02G415100	0.354838	1.33699	3.76789	0.0139733	1.56821	up
TraesCS2D02G557300	2.36593	8.40076	3.55072	1.3e-06	1.73817	up
TraesCS7B02G489900	0.164167	0.748699	4.5606	0.000207378	1.87071	up
TraesCS6B02G363700	13.2028	2.65814	0.201331	0.0436861	-1.51229	down
TraesCS6D02G249700	0.570164	0.187725	0.329247	0.00330138	-1.3523	down
TraesCS6D02G245700	3.25647	0.773113	0.237408	0.0423164	-1.45431	down
Triticum_aestivum_newGene_37657	0.853058	0.366578	0.429722	0.0301734	-1.06435	down
TraesCS3B02G331700	1.582	0.692762	0.437903	0.00285248	-1.0593	down
TraesCS5A02G135900	23.7904	10.5801	0.444723	0.0112494	-1.03544	down
TraesCS7D02G530500	0.4885	1.18699	2.42988	0.0325316	1.13995	up
TraesCS7A02G366900	3.49575	10.0233	2.86728	0.0110434	1.33734	up
TraesCS2B02G491200	296.089	102.64	0.346651	0.0432171	-1.22666	down
TraesCS7A02G303600	4.94566	1.23362	0.249434	0.0273141	-1.46953	down
TraesCS5D02G183500	2.43581	10.0323	4.11866	0.0105864	1.61102	up
TraesCS4D02G238600	52.3336	14.4562	0.276231	0.0382034	-1.38598	down
TraesCS2D02G112700	80.1424	32.5821	0.406553	0.0230955	-1.1164	down
TraesCS5A02G143500	1.26416	9.72986	7.69669	8.93e-09	2.55656	up
TraesCS2A02G331000	26.244	8.66055	0.330001	0.0166384	-1.32509	down
Triticum_aestivum_newGene_15471	0.616192	2.30021	3.73295	1.58e-05	1.71173	up
TraesCS4A02G104300	44.2031	11.2518	0.254547	0.00289021	-1.61569	down
TraesCS3B02G128000	45.0223	16.8618	0.37452	5.98e-07	-1.31539	down
TraesCS5D02G142500	40.008	16.9127	0.422734	0.0151331	-1.08141	down
TraesCS7B02G236300	14.4909	0.764563	0.0527616	1.35e-06	-2.87835	down
TraesCS4D02G211400	3.42481	1.53592	0.448469	0.033112	-1.01856	down
TraesCS3D02G156500	37.5571	304.781	8.11514	0.000550423	2.16832	up
TraesCS4A02G296700	0.198308	1.01547	5.12066	0.000782685	1.8738	up
TraesCS5D02G550900	3.42261	7.19084	2.10098	0.000246226	1.06468	up
TraesCS3D02G384200	11.2383	3.83236	0.341008	0.00725806	-1.30274	down
TraesCS2D02G284700	10.9485	25.9979	2.37456	2.84e-08	1.24878	up
TraesCS1B02G456900	120.676	12.3773	0.102566	0.00648775	-1.94629	down
TraesCS1D02G086200	6.33926	14.8944	2.34954	0.000788379	1.18411	up
TraesCS3B02G548600	15.6192	5.77636	0.369824	0.0205052	-1.24116	down
TraesCS4D02G034000	7.06987	3.15908	0.446837	0.00410049	-1.05362	down
TraesCS6D02G293300	55.9567	20.9083	0.373651	0.0323713	-1.17628	down
TraesCS5B02G358800	0.341057	2.39093	7.01036	0.000366446	2.11825	up
TraesCS4B02G202800	7.03154	2.15419	0.306362	0.0143537	-1.37989	down
TraesCS5D02G302900	1.84817	0.540703	0.292561	0.00425374	-1.47385	down
TraesCS3A02G504700	0.637876	1.86628	2.92578	0.00052992	1.42	up
TraesCS2A02G182700	0.42398	2.243	5.29033	0.0413771	1.55561	up
TraesCS3B02G306800	0.336929	0.805806	2.39162	0.0173218	1.15286	up
TraesCS6B02G365200	3.25832	10.3592	3.17932	6.7e-05	1.55306	up
TraesCS3A02G224700	1.13959	0.476423	0.418066	0.0456808	-1.02627	down
TraesCS7D02G374700	0.295329	0.705714	2.38959	0.00813054	1.18596	up
Triticum_aestivum_newGene_15470	0.0446637	1.3788	30.8706	5.16e-15	3.83975	up
TraesCS4D02G141500	9.40394	22.5157	2.39428	0.00290567	1.17342	up
TraesCS4B02G240900	25.9731	6.38318	0.245761	7.08e-05	-1.74702	down
TraesCS6D02G209600	17.8754	6.56684	0.367367	0.0263633	-1.20187	down
TraesCS1B02G445100	2.30947	7.30249	3.16197	0.00996833	1.43005	up
TraesCS6A02G271600	1.68584	29.4633	17.4769	0.000142751	2.50346	up
TraesCS3A02G183800	2.05283	0.372688	0.181549	0.000478007	-1.91755	down
Triticum_aestivum_newGene_15220	0.473702	1.27799	2.69787	1.77e-05	1.35139	up
TraesCS2A02G112300	127.281	55.1027	0.43292	0.0188817	-1.05937	down
TraesCS5A02G338600	7.70238	18.1954	2.3623	0.0189314	1.12823	up
TraesCS4B02G029600	4.86668	10.7521	2.20933	0.0147934	1.08622	up
TraesCS7B02G257400	0.331105	6.80487	20.552	0.0198982	1.78696	up
TraesCS7B02G178000	0.688054	0.0491307	0.0714052	3.25e-08	-2.8435	down
TraesCS3D02G408900	39.4136	16.4843	0.418238	0.031232	-1.07461	down
TraesCS7A02G270700	0.387938	2.71236	6.99172	0.0038006	1.9386	up
TraesCS2A02G378200	5.67913	18.6673	3.287	8.68e-07	1.62787	up
Triticum_aestivum_newGene_4261	0.117797	1.3476	11.4401	2.92e-09	2.95519	up
TraesCS7A02G407800	1.17511	5.03296	4.28295	0.000819809	1.78098	up
TraesCS3B02G331100	140.713	44.0433	0.313001	0.00841975	-1.38885	down
TraesCS2B02G181800	1.26718	5.85112	4.61743	5.32e-05	1.90497	up
TraesCS5D02G317700	0.327021	3.81531	11.6668	2.97e-08	2.82326	up
TraesCS5D02G243200	4.53295	1.92199	0.424004	0.0440598	-1.03804	down
TraesCS1B02G209600	7.2051	3.26223	0.452767	0.000184939	-1.04983	down
TraesCS2B02G045600	1.1761	2.85195	2.42492	0.000706952	1.24204	up
TraesCS2B02G340800	10.7937	3.9894	0.369605	0.00582533	-1.23805	down
TraesCS2D02G224200	12.9624	0.0662347	0.00510975	3.24e-14	-4.37801	down
TraesCS4A02G252900	40.3302	14.6964	0.364402	0.0399589	-1.19319	down
TraesCS5B02G208100	22.0076	81.9222	3.72245	0.00582382	1.58924	up
TraesCS7A02G470400	18.7715	6.70694	0.357293	0.00480786	-1.28615	down
TraesCS1B02G006500	3.88385	9.95034	2.56198	0.0239826	1.19397	up
TraesCS1A02G068400	1.16156	4.45288	3.83355	1.24e-09	1.8533	up
TraesCS2B02G085000	0.0509413	0.419973	8.24425	3.81e-05	2.32009	up
TraesCS6D02G170500	0.44665	1.70138	3.8092	0.0387897	1.44981	up
TraesCS1D02G272200	11.6134	1.71641	0.147795	0.00732045	-1.83757	down
TraesCS6B02G159600	1.75313	3.60042	2.05371	0.000143643	1.03442	up
TraesCS7D02G024600	1.01471	3.46532	3.41507	2.56e-06	1.65786	up
TraesCS4A02G488900	0.149647	1.02524	6.85102	0.00163478	2.01657	up
TraesCS2A02G343200	17.104	4.48949	0.262483	0.001459	-1.59788	down
TraesCS6B02G048800	6.83803	2.71342	0.396813	0.00279469	-1.16565	down
TraesCS1A02G098800	0.25399	1.87584	7.38549	0.00433599	1.94427	up
TraesCS4A02G355700	1.5448	4.29427	2.77983	0.00221974	1.35771	up
TraesCS6A02G250600	1.34178	4.15602	3.0974	0.0227305	1.34992	up
TraesCS4D02G036500	2.25578	5.33796	2.36635	0.0385039	1.13029	up
TraesCS2B02G274900	0.943991	0.405216	0.429259	0.0376282	-1.03123	down
TraesCS3A02G220200	0.240787	2.49165	10.3479	6.35e-14	2.97185	up
TraesCS2B02G581900	0.412859	4.01068	9.71439	4.74e-08	2.68586	up
Triticum_aestivum_newGene_24579	0.641085	1.63554	2.5512	0.0187967	1.1844	up
TraesCS4B02G363800	0.680349	34.5663	50.8068	0.00108239	2.30417	up
Triticum_aestivum_newGene_17027	6.69848	16.5186	2.46602	0.0255636	1.18023	up
Triticum_aestivum_newGene_7853	4.28265	1.83754	0.429065	0.0114811	-1.07731	down
TraesCS4D02G130400	2.06623	1.06544	0.515643	1.13e-05	-1.12688	down
TraesCS1D02G231300	5.35772	1.27495	0.237965	0.00412034	-1.63581	down
TraesCS2D02G147100	0.768379	2.56861	3.34289	4.97e-08	1.67897	up
TraesCS4A02G056500	41.1955	17.5231	0.425364	0.0115995	-1.08075	down
TraesCS7D02G235200	1.5784	6.99209	4.42985	0.0191896	1.58867	up
TraesCS3B02G303200	0.717749	1.67025	2.32707	0.000207265	1.18743	up
TraesCS1D02G441400	0.50629	2.51785	4.97313	0.00505236	1.76204	up
TraesCS5B02G535100	0.754703	3.89352	5.159	2.65e-06	2.08007	up
TraesCS7B02G170500	55.9355	16.5445	0.295778	0.00375832	-1.46707	down
TraesCS1D02G120500	3.31678	0.75635	0.228038	0.0434079	-1.47464	down
TraesCS4A02G164000	0.153628	0.786008	5.11631	0.000149835	1.97613	up
TraesCS7A02G354900	16.6688	5.71616	0.342926	0.00842756	-1.29184	down
TraesCS3D02G245500	15.7417	5.35102	0.339926	0.00966931	-1.31885	down
TraesCS4A02G075600	23.563	5.09152	0.216081	0.00330138	-1.73332	down
TraesCS6D02G368700	0.329694	0.981904	2.97823	0.00189508	1.40529	up
TraesCSU02G020100	2.46361	6.76158	2.74458	0.00950856	1.30635	up
TraesCS5B02G290900	0.465346	0.185345	0.398295	0.0325604	-1.06596	down
TraesCS4D02G090400	10.0938	3.98986	0.39528	0.0386303	-1.12278	down
TraesCS6B02G198900	17.804	5.19635	0.291865	0.0165234	-1.39543	down
TraesCS3A02G463500	14.5238	5.99971	0.413096	0.0423126	-1.0606	down
TraesCS7D02G511100	35.29	12.23	0.346556	0.0164647	-1.28943	down
TraesCS1D02G288700	0.754859	9.08478	12.0351	4.99e-09	2.88636	up
TraesCS3B02G158300	2.7879	0.600383	0.215353	1.01e-09	-2.00677	down
TraesCS6D02G049100	618.94	243.68	0.393706	0.00380906	-1.17244	down
Triticum_aestivum_newGene_37890	5.23792	1.43584	0.274123	0.0113538	-1.41114	down
TraesCS5B02G463500	0.363118	1.90204	5.23807	0.00761966	1.76618	up
TraesCS3A02G107200	0.912479	4.42633	4.85089	0.0397194	1.54613	up
TraesCS4A02G288400	0.770954	1.81907	2.3595	0.0471453	1.11879	up
TraesCS1B02G186700	2.44488	5.96094	2.43814	0.0277181	1.14441	up
TraesCS4B02G015300	111.602	32.1506	0.288083	0.0352369	-1.36069	down
TraesCS5D02G528400	1.84203	7.32268	3.97533	0.0111546	1.57564	up
Triticum_aestivum_newGene_24110	7.25318	14.6995	2.02662	1.13e-05	1.02892	up
TraesCS6A02G262200	1.51852	0.536062	0.353017	0.00692738	-1.25638	down
Triticum_aestivum_newGene_10040	0.305011	3.76032	12.3285	0.0443732	1.61224	up
TraesCS3D02G236100	3.28576	1.11957	0.340734	0.0461348	-1.23408	down
TraesCS6D02G320400	11.5969	5.09876	0.439667	4.84e-05	-1.08905	down
TraesCS3A02G333500	0.498138	1.22302	2.45518	0.0118537	1.19146	up
TraesCS5D02G107900	0.366111	1.42177	3.88344	0.0406488	1.45016	up
TraesCS2A02G502200	43.5557	17.9241	0.411522	0.0378006	-1.08733	down
TraesCS4A02G090200	0.785156	3.70789	4.72248	0.0473831	1.50252	up
TraesCS7A02G213700	2.50527	0.985543	0.393388	0.0337879	-1.13918	down
TraesCS2B02G434700	9.73042	2.07322	0.213066	0.00522818	-1.698	down
TraesCS1B02G098600	4.57442	1.53691	0.335978	0.0417343	-1.25023	down
Triticum_aestivum_newGene_33715	0.413589	1.11278	2.69054	0.038245	1.2352	up
TraesCS6A02G247200	5.12045	1.88622	0.368369	0.00305951	-1.24366	down
TraesCS6A02G086000	0.772689	5.54263	7.17317	0.0325708	1.65918	up
TraesCS3B02G364400	0.489488	5.5164	11.2697	1.94e-06	2.66386	up
Triticum_aestivum_newGene_3627	1.00289	2.16894	2.16269	0.000378977	1.10012	up
Triticum_aestivum_newGene_28637	0.144406	1.25906	8.71887	2.39e-07	2.54245	up
TraesCS1A02G080500	5.47896	2.22839	0.406717	0.0414659	-1.08908	down
TraesCS5A02G071900	18.278	7.39628	0.404655	0.000298706	-1.1972	down
TraesCS4D02G243500	0.693824	2.00246	2.88613	0.0284462	1.29909	up
Triticum_aestivum_newGene_27380	0.19062	0.447176	2.34591	0.0334277	1.08442	up
TraesCS4A02G064800	0.497296	3.84925	7.74035	8.21e-05	2.27434	up
TraesCS1D02G266200	0.392306	6.42377	16.3744	0.00383602	2.08537	up
TraesCS7A02G203000	12.4801	0.30128	0.0241408	6.53e-10	-3.535	down
TraesCS3D02G249000	3.1213	10.6693	3.41824	9.01e-07	1.67851	up
TraesCS3D02G369800	16.7624	60.9892	3.63846	0.00244345	1.59295	up
Triticum_aestivum_newGene_6397	1.13309	2.75762	2.43371	0.000608314	1.22342	up
TraesCS5B02G214500	39.9711	10.0116	0.250472	0.000900887	-1.66795	down
TraesCS2D02G003200	0.31134	0.698725	2.24425	0.00525576	1.12234	up
TraesCS6D02G077000	273.709	108.258	0.395521	0.00475221	-1.18089	down
Triticum_aestivum_newGene_11686	1.76072	6.82907	3.87856	0.000754325	1.67783	up
TraesCS3A02G458400	110.639	50.2774	0.454426	0.0323713	-1.01305	down
TraesCS3A02G228100	12.3567	1.98389	0.160552	0.000292243	-2.03885	down
TraesCS6A02G392000	3.44029	24.7679	7.19935	0.00342059	1.9682	up
TraesCS5B02G053900	1.89423	0.455947	0.240704	0.0034707	-1.63705	down
TraesCS2B02G436300	2.55854	7.70717	3.01233	0.000133194	1.47292	up
TraesCS6A02G405200	0.631187	1.43836	2.27882	0.0362859	1.06821	up
TraesCS2B02G360300	1.04733	4.39212	4.19365	4.55e-05	1.81457	up
TraesCS6B02G271900	0.377687	2.75824	7.30299	0.000139046	2.21721	up
TraesCS3B02G566800	8.76029	3.17686	0.362644	0.0238774	-1.22087	down
TraesCS2D02G496300	0.493947	2.01876	4.08698	0.0238774	1.55008	up
TraesCS3D02G036800	10.8806	31.5031	2.89536	0.00789638	1.34913	up
TraesCS3A02G044000	18.4201	56.3695	3.06021	0.0336502	1.33028	up
TraesCS2B02G435900	0.164174	10.9524	66.7121	2.6e-07	3.23252	up
TraesCS4D02G194500	32.6827	13.1527	0.402436	0.0287515	-1.11758	down
TraesCS5D02G476000	0.324068	5.59824	17.2749	9.84e-06	2.73073	up
TraesCS7B02G401000	0.0918683	0.329731	3.58917	0.0154269	1.49823	up
TraesCS7B02G286900	21.5847	8.89093	0.411909	0.0317158	-1.08556	down
Triticum_aestivum_newGene_1629	9.83829	25.298	2.57138	0.0126571	1.23414	up
TraesCS5D02G407100	0.380123	1.73354	4.56047	0.0360611	1.53594	up
TraesCS3D02G276900	0.228964	0.631509	2.75812	0.0127711	1.31331	up
TraesCS6A02G272800	0.797195	0.285541	0.358183	0.0187967	-1.23245	down
Triticum_aestivum_newGene_34920	0.927834	2.92211	3.14939	0.000449071	1.46628	up
TraesCS7A02G324600	1.32305	2.74646	2.07586	0.010208	1.04013	up
TraesCS1D02G321300	0.699885	2.81002	4.01498	9.65e-06	1.84264	up
TraesCS5D02G152300	0.443121	1.07958	2.43632	0.0411565	1.14878	up
TraesCS3B02G238300	34.0652	14.015	0.411417	0.0427807	-1.0684	down
TraesCS7D02G175900	4.08735	1.10978	0.271515	0.0282399	-1.43645	down
TraesCS2B02G182000	16.0406	43.0769	2.6855	9.78e-06	1.38144	up
Triticum_aestivum_newGene_793	4.60992	11.6549	2.52822	1e-05	1.30557	up
TraesCS3A02G415300	4.98473	2.02267	0.405774	0.0184141	-1.1095	down
TraesCS3D02G174900	3.41313	0.433259	0.126939	0.0143724	-1.8069	down
TraesCS1B02G258400	14.1964	5.80775	0.4091	0.00471181	-1.16069	down
TraesCS7D02G217500	50.4152	105.559	2.0938	0.000122343	1.07874	up
TraesCS6A02G129900	0.330724	1.11336	3.36642	0.00471181	1.49995	up
TraesCS7B02G341200	1.71639	6.205	3.61514	8.87e-05	1.66949	up
Triticum_aestivum_newGene_12330	0.602544	1.95169	3.23909	0.000123416	1.58039	up
Triticum_aestivum_newGene_34451	1.89928	5.17909	2.72687	0.00203451	1.40586	up
TraesCS6B02G347200	1.46936	3.79397	2.58205	0.0225402	1.22634	up
Triticum_aestivum_newGene_15819	1.39941	2.94579	2.10503	0.00860036	1.0209	up
TraesCS1D02G144600	14.7367	2.12948	0.144502	0.000143643	-2.12562	down
TraesCS7B02G289200	13.7958	60.1202	4.35787	0.000782685	1.78952	up
TraesCS6B02G304700	3.71023	1.00072	0.269718	0.00763582	-1.53672	down
TraesCS6D02G362200	0.349764	0.810861	2.31831	0.0249969	1.10741	up
TraesCS5A02G265500	1.69615	0.309079	0.182224	2.72e-07	-2.10043	down
TraesCS3D02G155800	24.2545	51.5779	2.12653	0.00108681	1.07583	up
TraesCS6A02G220900	12.4024	4.98607	0.402024	6.7e-05	-1.20649	down
TraesCS6B02G257300	0.479132	2.02912	4.23499	0.0415561	1.48484	up
TraesCS2B02G439500	0.352992	1.68645	4.77758	0.0337906	1.56329	up
TraesCS5B02G084100	31.7222	4.37813	0.138015	0.00151808	-2.01927	down
TraesCS2B02G301800	52.586	19.4372	0.369626	0.0142127	-1.21635	down
TraesCS6D02G152800	2.26993	1.02775	0.452769	0.00931189	-1.002	down
TraesCS7A02G253900	31.1818	11.6267	0.372868	0.0404391	-1.19603	down
TraesCS1A02G016900	43.5251	8.7576	0.201208	0.00486386	-1.68282	down
Triticum_aestivum_newGene_3944	3.67021	0.931161	0.253708	0.0206487	-1.42911	down
TraesCS2D02G344200	5.91193	0.644098	0.108949	0.0197889	-1.76161	down
Triticum_aestivum_newGene_28704	0.195724	1.49599	7.64334	2.09e-09	2.5286	up
TraesCS5D02G338200	3.91577	15.2292	3.88919	0.00513109	1.60844	up
TraesCS6A02G170700	30.0396	7.65323	0.254771	0.0198034	-1.49015	down
TraesCS2D02G423400	0.109706	1.58793	14.4744	6.72e-05	2.51697	up
TraesCS2D02G457400	0.284663	1.01289	3.55819	0.00761862	1.51632	up
TraesCS5D02G340400	4.30784	15.436	3.58323	0.00013341	1.67079	up
TraesCS2B02G194100	14.5665	5.99085	0.411275	0.0215839	-1.0972	down
TraesCS4A02G239800	1.65938	6.54608	3.94491	1.4e-07	1.85854	up
TraesCS4B02G243400	1.87328	0.521171	0.278214	1.14e-05	-1.63211	down
TraesCS2B02G399700	3.6377	0.0800363	0.0220019	9.81e-10	-3.52396	down
TraesCS1D02G239500	0.717246	0.261851	0.365079	0.0321202	-1.21029	down
TraesCS4D02G298800	0.626399	2.13034	3.40093	0.00351651	1.54822	up
TraesCS2A02G571300	1.98415	11.6964	5.89489	0.000613639	1.99401	up
TraesCS4D02G042200	2.25554	9.12886	4.04731	0.000189102	1.76625	up
TraesCS3B02G142300	0.823403	0.317228	0.385264	0.0148375	-1.18167	down
Triticum_aestivum_newGene_2749	1.18464	2.79953	2.36319	1.66e-07	1.26985	up
TraesCS3B02G006800	12.0808	38.1688	3.15946	0.000106846	1.53949	up
TraesCS6B02G415100	0.593606	1.52399	2.56733	0.0314908	1.19798	up
TraesCS1A02G116900	0.98381	2.22284	2.25942	0.0397126	1.074	up
TraesCS5B02G532700	0.889674	5.23855	5.88816	1.68e-11	2.35653	up
Triticum_aestivum_newGene_816	2.37736	10.9456	4.60411	1.7e-10	2.07588	up
TraesCS4A02G071400	33.2701	10.7561	0.323298	0.013372	-1.33981	down
TraesCS3D02G290700	2.53113	0.837511	0.330884	0.025307	-1.29365	down
TraesCS5B02G455500	1.97591	8.41512	4.25885	3.24e-06	1.87401	up
Triticum_aestivum_newGene_24351	0.23408	1.74496	7.45454	0.000387141	2.19433	up
Triticum_aestivum_newGene_22903	2.06149	0.412227	0.199965	0.00168717	-1.78016	down
TraesCS3D02G381400	6.58437	1.99583	0.303116	0.00540089	-1.4084	down
TraesCS7A02G273300	1.26161	2.883	2.28519	0.00254698	1.12962	up
TraesCS2A02G378900	10.8464	4.15884	0.383432	0.00270387	-1.22531	down
TraesCS6B02G175500	3.60885	7.46401	2.06826	0.00405093	1.00917	up
TraesCS5D02G522400	2.63209	8.43757	3.20565	0.010746	1.43398	up
TraesCS1B02G007600	13.9288	1.02204	0.073376	0.0001913	-2.41384	down
TraesCS4A02G486800	1.28424	3.53677	2.75398	0.0183751	1.25994	up
TraesCS6A02G390800	10.7335	4.4469	0.414302	0.0151934	-1.10959	down
TraesCS3B02G273600	22.3048	6.38299	0.286171	0.00315921	-1.49642	down
TraesCS4A02G169500	8.50639	20.9974	2.46843	0.000171102	1.26667	up
TraesCS5D02G282700	3.16561	7.18358	2.26925	0.0116651	1.09636	up
TraesCS1B02G410800	41.5405	7.88725	0.189869	0.00341375	-1.78983	down
TraesCS6B02G049100	10.4581	3.70053	0.353843	0.000308869	-1.32161	down
TraesCS6B02G353600	37.182	5.36224	0.144216	0.00208087	-1.97563	down
TraesCS2B02G278400	1.1145	3.55916	3.19351	0.00223258	1.4643	up
TraesCS6D02G116900	0.437463	1.73613	3.96864	0.00478535	1.63036	up
TraesCS6D02G311400	3.97302	0.215488	0.0542379	1.65e-05	-2.67555	down
TraesCS5D02G376600	0.500511	1.24318	2.48381	0.00593113	1.2064	up
TraesCS3A02G078400	8.76673	1.59291	0.181699	0.0341644	-1.58001	down
TraesCS6D02G223700	0.779706	6.6474	8.52552	0.0304699	1.69003	up
TraesCS1B02G209700	15.0956	5.87397	0.389117	0.047045	-1.11583	down
Triticum_aestivum_newGene_11824	0.398204	0.939796	2.36009	0.000388275	1.3198	up
TraesCS4A02G436000	13.081	2.19769	0.168007	0.00112466	-1.93647	down
TraesCS2D02G139100	0.569732	3.96061	6.95172	5.32e-05	2.20372	up
TraesCS1B02G365200	120.68	16.4491	0.136304	0.000232116	-2.13775	down
TraesCS4B02G207700	16.6759	4.9936	0.299451	0.00351651	-1.45755	down
TraesCS3B02G301100	4.37986	1.83718	0.419461	0.0215039	-1.08362	down
TraesCS7A02G425700	0.51162	1.33286	2.60519	0.0100806	1.26384	up
TraesCS4B02G038800	20.7891	6.33235	0.3046	0.0279552	-1.3296	down
TraesCS3A02G131200	0.684863	3.24513	4.73837	0.0121008	1.6752	up
Triticum_aestivum_newGene_17575	1.58138	3.53669	2.23646	0.0196592	1.05624	up
Triticum_aestivum_newGene_17579	1.54665	3.54727	2.29352	0.026639	1.10047	up
TraesCS5D02G326200	2.90064	19.5882	6.75306	1.53e-06	2.35008	up
TraesCS2B02G438400	2.88237	1.29812	0.450365	0.0146877	-1.01708	down
TraesCS4A02G095500	6.0305	2.05979	0.341562	0.0048042	-1.30514	down
TraesCS6D02G105900	19.8743	6.92268	0.348323	0.0423373	-1.22817	down
TraesCS7B02G190500	6.21311	2.30812	0.371492	0.0385785	-1.17714	down
TraesCS7D02G344000	1.29426	0.330899	0.255667	0.0212485	-1.50252	down
TraesCS7D02G366800	2.07438	5.59367	2.69655	1.38e-05	1.39825	up
TraesCS2D02G067600	1.89539	5.5589	2.93286	0.0253831	1.32845	up
TraesCS3D02G132400	0.743793	1.60105	2.15255	0.0103545	1.05724	up
TraesCS4B02G014500	0.298325	1.49202	5.00131	0.0386054	1.55442	up
TraesCS7B02G466300	0.783602	1.65142	2.10748	0.00473003	1.04714	up
TraesCS1D02G269500	0.934105	2.28119	2.44211	0.0225138	1.17046	up
Triticum_aestivum_newGene_28411	37.3563	9.68969	0.259385	0.00332682	-1.57261	down
TraesCS7B02G438800	2.26203	0.796968	0.352324	0.00437892	-1.30431	down
Triticum_aestivum_newGene_32932	0.17423	0.605192	3.47353	0.0192299	1.47822	up
TraesCS7A02G353500	27.6288	10.1974	0.369087	0.0249467	-1.20138	down
TraesCS1D02G123900	49.7762	22.6427	0.454891	0.00897834	-1.03357	down
TraesCS3B02G090000	9.4823	2.33919	0.24669	0.0480378	-1.42178	down
TraesCS3D02G060400	0.087674	0.386463	4.40795	0.00611519	1.67999	up
TraesCS2A02G266900	1.8932	5.98839	3.1631	0.00888673	1.42317	up
TraesCS3B02G016300	0.529974	1.56164	2.94664	0.000334678	1.45684	up
TraesCS3D02G074600	1.18086	3.73097	3.15954	9.53e-05	1.57179	up
TraesCS6D02G375700	0.453197	1.15038	2.53836	0.000364696	1.28685	up
TraesCS2A02G199100	1.56382	3.92206	2.50799	0.000493611	1.26231	up
TraesCS6B02G393000	12.6262	5.22429	0.413767	0.0158741	-1.09095	down
TraesCS3B02G160500	20.5936	6.80177	0.330285	0.036767	-1.25976	down
TraesCS4A02G116800	6.98883	18.7441	2.68201	0.000477659	1.37585	up
TraesCS6A02G209100	0.793018	1.90535	2.40266	0.0123867	1.14412	up
TraesCS6D02G295500	13.2393	2.92388	0.220849	0.00169698	-1.74509	down
TraesCS1A02G059100	0.766676	4.50719	5.87888	0.000308424	2.04862	up
TraesCS7D02G168100	24.4417	0.494367	0.0202264	3.24e-08	-3.35476	down
TraesCS7D02G361200	0.28676	2.646	9.22723	0.000294854	2.26098	up
TraesCS7A02G349400	1.06209	4.86808	4.5835	0.00371441	1.76387	up
TraesCS4D02G055500	8.75997	2.6899	0.307067	0.0196211	-1.37336	down
TraesCS7D02G012400	2.66596	9.06216	3.39922	8.05e-05	1.64672	up
TraesCS2A02G585600	32.9255	6.48878	0.197075	0.00252506	-1.78939	down
TraesCS4A02G091700	1.92765	8.95045	4.64319	0.00425894	1.74929	up
TraesCS5D02G076400	2.29796	8.79818	3.8287	6e-05	1.77538	up
TraesCS2D02G137300	0.786683	2.13933	2.71943	0.0468697	1.22324	up
TraesCS4B02G079300	11.9727	28.7238	2.3991	0.00374546	1.19486	up
TraesCS5D02G284100	40.296	18.1741	0.451015	0.0184995	-1.05466	down
TraesCS4B02G244100	4.26828	15.4747	3.62551	1.82e-05	1.72149	up
TraesCS7D02G320400	9.04105	0.388858	0.0430103	1.13e-05	-2.76248	down
TraesCS6D02G207800	4.56445	0.715105	0.156668	0.00095155	-1.97336	down
TraesCS5B02G530800	0.447144	1.23955	2.77215	0.0404274	1.23716	up
TraesCS5A02G365300	1.36405	4.52786	3.31943	2.25e-07	1.67225	up
Triticum_aestivum_newGene_3776	3.51031	0.387194	0.110302	0.0022801	-2.06771	down
TraesCS5D02G568100	0.9578	4.16825	4.3519	0.00314064	1.70179	up
TraesCS4B02G211300	8.08681	1.50204	0.18574	0.0156576	-1.66903	down
TraesCS7A02G369500	81.5292	25.9278	0.318018	0.00865383	-1.37479	down
TraesCS3A02G407700	15.9216	4.14061	0.260062	0.00293125	-1.58996	down
TraesCS3D02G189400	10.135	4.24926	0.419264	0.0308925	-1.06602	down
Triticum_aestivum_newGene_8188	0.326742	0.785569	2.40425	0.00203451	1.04977	up
TraesCS2D02G057700	2.50317	13.6789	5.46462	3.27e-06	2.11648	up
TraesCS4A02G066500	1.70801	6.57544	3.84978	0.00874338	1.59193	up
TraesCS5B02G217000	8.21247	2.98081	0.362961	0.0118986	-1.24832	down
TraesCS4A02G269400	0.80761	4.55803	5.64385	0.00809865	1.80022	up
TraesCS2D02G407100	4.03728	1.11335	0.275768	0.0188817	-1.447	down
TraesCS3A02G390000	17.9727	4.98501	0.277365	0.0293858	-1.40081	down
TraesCS2D02G418200	14.4709	5.92463	0.409417	0.0212501	-1.10871	down
TraesCS1B02G139500	30.0655	13.2714	0.441416	0.002527	-1.06725	down
TraesCS2A02G437300	6.78296	2.52035	0.371571	0.00259999	-1.25841	down
TraesCS7D02G170200	14.047	2.58386	0.183944	5.92e-05	-2.00116	down
TraesCS2B02G478700	9.26499	2.69047	0.290391	7.04e-05	-1.58658	down
TraesCS2A02G203200	19.0823	4.26073	0.223281	0.000796957	-1.76294	down
TraesCS2D02G162300	22.2271	47.0064	2.11483	0.000923194	1.06737	up
TraesCS3D02G040000	0.42049	1.65723	3.9412	1.79e-07	1.82399	up
TraesCS7D02G349400	5.03972	1.66286	0.32995	0.0013414	-1.39781	down
TraesCS5B02G081300	12.0821	4.52905	0.374856	0.0165514	-1.19406	down
Triticum_aestivum_newGene_7117	0.434068	1.53846	3.54428	9.44e-05	1.60907	up
TraesCS3B02G291900	0.384568	1.15384	3.00036	0.00581763	1.38938	up
TraesCS3A02G047500	1.32745	3.16206	2.38206	0.000933694	1.19662	up
TraesCS3D02G430100	1.42337	5.79505	4.07135	2.29e-06	1.88132	up
TraesCS5B02G200000	30.5048	4.77773	0.156622	0.00079958	-2.00582	down
TraesCS4B02G035100	0.23571	1.19182	5.05632	0.00223258	1.81639	up
Triticum_aestivum_newGene_2125	0.674304	1.77095	2.62634	0.00812189	1.27433	up
TraesCS6D02G379100	36.3433	15.4088	0.423978	0.00422468	-1.11221	down
TraesCS4B02G086500	8.84012	2.46758	0.279135	0.0267458	-1.41619	down
Triticum_aestivum_newGene_9208	0.502686	2.93248	5.83363	7.31e-10	2.16864	up
TraesCS5A02G010800	3.4216	7.41988	2.16854	0.0135526	1.05406	up
TraesCS5A02G367000	53.9267	22.1937	0.411554	0.0108547	-1.12368	down
TraesCS1D02G351400	2.71304	1.01719	0.374926	0.00275167	-1.24878	down
TraesCS4A02G263600	0.365437	8.67465	23.7377	0.023058	1.75098	up
TraesCS1A02G287000	2.98656	6.97729	2.33623	0.00935471	1.16505	up
TraesCS7D02G261400	2.9854	1.26193	0.422702	0.0126137	-1.09672	down
TraesCS3A02G220600	70.8082	13.4	0.189243	0.00294587	-1.80273	down
TraesCS7A02G235100	0.165917	3.90047	23.5085	5.77e-06	2.83076	up
TraesCS2A02G276000	3.69222	0.383183	0.103781	0.000422321	-2.23377	down
TraesCS4B02G091800	15.0132	35.5244	2.36621	0.00288002	1.1799	up
TraesCS3B02G396300	37.4798	13.7093	0.365777	0.00205867	-1.27603	down
TraesCS5B02G417300	6.52265	1.92168	0.294616	0.0341039	-1.36364	down
TraesCS2B02G613700	0.864787	2.12391	2.45599	0.0162994	1.17183	up
TraesCS5D02G393600	19.3519	1.9066	0.0985227	5.39e-06	-2.50294	down
TraesCS1B02G454800	0.350358	1.14407	3.26545	0.0127644	1.4692	up
TraesCS5B02G495500	20.0017	7.99661	0.399796	0.0108807	-1.14198	down
TraesCS5B02G155200	1.91718	6.41862	3.34795	0.0172651	1.43358	up
TraesCS2B02G515200	2.49143	0.602128	0.24168	0.0445193	-1.44373	down
TraesCS2A02G331600	73.4387	29.3032	0.399016	0.0419748	-1.11469	down
TraesCS2D02G281100	2.46956	5.35207	2.16721	0.00441327	1.09111	up
TraesCS5A02G186500	0.700125	3.29069	4.70014	0.049815	1.51695	up
TraesCS3B02G384000	4.43621	1.96163	0.442186	0.00207554	-1.06291	down
Triticum_aestivum_newGene_4049	1.72258	6.62965	3.84868	1.8e-06	1.78528	up
TraesCS5B02G023000	0.349871	1.15143	3.29102	0.00109877	1.55031	up
TraesCS3B02G322400	9.84361	2.78752	0.283181	0.00223631	-1.52983	down
TraesCS2A02G559400	0.154685	0.983322	6.35692	9.84e-06	2.19774	up
TraesCS7B02G286700	1.07575	4.63475	4.3084	4.08e-09	1.9758	up
TraesCS4A02G487000	0.551112	2.04758	3.71537	0.013413	1.52552	up
Triticum_aestivum_newGene_16734	18.923	5.85132	0.309217	0.00608113	-1.40517	down
TraesCS6A02G178000	27.5383	11.9992	0.43573	0.00234985	-1.09423	down
TraesCS1D02G072600	4.99383	0.840479	0.168303	0.0158041	-1.70591	down
TraesCS7D02G271100	2.20241	11.1561	5.06539	0.0011863	1.86957	up
TraesCS7B02G203900	10.3787	2.64039	0.254404	0.00368083	-1.58765	down
TraesCS7A02G085900	1.33665	3.59509	2.68963	3.37e-06	1.38195	up
TraesCS6D02G392600	0.195226	1.53601	7.86783	0.00328339	1.99949	up
TraesCS6D02G190700	0.807453	2.01947	2.50104	6.37e-05	1.26869	up
Triticum_aestivum_newGene_15717	1.20502	2.72213	2.259	4.51e-06	1.15182	up
TraesCS3D02G378500	2.1806	0.729775	0.334668	0.0330109	-1.27205	down
Triticum_aestivum_newGene_14041	0.294391	1.16937	3.97218	0.000716315	1.67338	up
TraesCS1A02G122800	0.632841	1.91423	3.02481	0.0113975	1.38211	up
TraesCS5B02G516400	2.41859	5.30793	2.19464	0.0146877	1.08132	up
TraesCS5D02G550800	2.42023	5.81452	2.40246	0.00319629	1.17902	up
TraesCS4B02G043000	0.30046	0.909196	3.02601	0.0103802	1.38287	up
TraesCS2A02G456600	7.8473	1.98194	0.252563	0.000191786	-1.70721	down
TraesCS2B02G226600	2.08085	9.38849	4.51186	0.0041086	1.74185	up
TraesCS7D02G439300	11.2232	1.92802	0.17179	8.83e-06	-2.12561	down
TraesCS3A02G226100	1.65648	4.96559	2.99768	1.39e-05	1.52364	up
TraesCS3D02G096500	0.419335	1.79012	4.26896	0.0456528	1.47273	up
TraesCS3B02G118100	0.372299	0.846958	2.27494	0.0412665	1.06355	up
TraesCS2A02G187600	18.5519	6.31315	0.340297	0.0127852	-1.30459	down
TraesCS2B02G130900	77.6104	27.6706	0.356533	0.0125767	-1.264	down
TraesCS3D02G011800	0.461889	1.60169	3.4677	8.7e-13	1.75471	up
TraesCS2D02G491000	2.50549	11.5265	4.60051	0.011658	1.65591	up
TraesCS5A02G249000	10.5882	26.5315	2.50576	0.0209751	1.20009	up
Triticum_aestivum_newGene_4869	0.422384	1.18233	2.79919	0.000673842	1.53712	up
TraesCS6B02G285600	10.3034	4.29613	0.416961	0.0141945	-1.09705	down
TraesCS2D02G343000	34.1706	15.4246	0.451399	0.00777047	-1.02351	down
TraesCS5D02G292000	32.5399	9.81799	0.301722	0.00475069	-1.44602	down
TraesCS1A02G351000	217.748	22.1651	0.101793	0.00013253	-2.31717	down
TraesCS6A02G099800	4.60968	14.6088	3.16915	0.0360275	1.35883	up
TraesCS4D02G340700	0.890303	2.89882	3.256	0.0141943	1.44255	up
TraesCS3D02G032000	31.0162	12.5912	0.405956	0.00888665	-1.12429	down
TraesCS1D02G189600	23.1353	7.01922	0.303399	0.0381782	-1.32962	down
TraesCS6A02G146400	6.14403	2.73656	0.445401	0.000918879	-1.0807	down
TraesCS5D02G317100	0.0366103	3.26493	89.1807	2.6e-07	3.23392	up
TraesCS5D02G219700	41.6346	11.6592	0.280036	0.0154269	-1.45481	down
Triticum_aestivum_newGene_4374	1.07201	11.1545	10.4052	0.000449003	2.27669	up
Triticum_aestivum_newGene_7683	3.11097	6.81657	2.19114	0.000505645	1.0918	up
TraesCS6A02G207100	13.0091	5.97012	0.458918	0.00324801	-1.0066	down
TraesCS2B02G230300	10.2416	2.37337	0.231738	0.00540089	-1.65086	down
TraesCS3D02G428700	3.64943	13.7843	3.77711	0.00121714	1.67318	up
TraesCS7D02G386800	0.775588	1.80779	2.33086	0.00343123	1.16251	up
TraesCS6B02G248900	44.1257	19.9566	0.452266	0.00168671	-1.04499	down
TraesCS5A02G442900	0.40294	0.999668	2.48093	0.00765176	1.19103	up
TraesCS3D02G149600	11.6616	1.62153	0.139048	0.000938006	-2.06242	down
TraesCS3D02G028500	0.447888	1.50257	3.35478	3.54e-06	1.64682	up
TraesCS5D02G280800	1.52128	0.579674	0.381044	0.0185379	-1.18915	down
TraesCS5A02G210100	20.1942	48.5666	2.40498	0.0225618	1.17271	up
TraesCS6A02G314300	0.864932	2.14225	2.47678	0.00546825	1.22299	up
TraesCS3A02G345800	1.69214	3.48022	2.05669	0.00606701	1.01204	up
TraesCS2A02G409800	5.61047	1.60708	0.286442	0.0150089	-1.42132	down
TraesCS2B02G626100	0.108345	1.79979	16.6117	0.00368083	2.09444	up
TraesCS4D02G143700	2.93195	0.847063	0.288908	0.0153758	-1.42475	down
TraesCS5A02G232700	0.56902	1.33414	2.34462	0.0377181	1.12799	up
Triticum_aestivum_newGene_1169	0.876859	2.3731	2.70636	0.00516486	1.32651	up
Triticum_aestivum_newGene_19239	3.50002	1.17416	0.335473	0.0263121	-1.25932	down
TraesCS1D02G380900	5.94821	16.2793	2.73684	0.0126571	1.3003	up
TraesCS7A02G450500	24.2828	1.15162	0.0474253	4.16e-07	-2.97246	down
TraesCS3D02G408100	5.15856	13.934	2.70114	0.0486607	1.22271	up
TraesCSU02G118100	2.93845	13.8531	4.71443	1.23e-10	2.10785	up
TraesCS2B02G519100	7.82206	25.7714	3.29471	0.00604242	1.47763	up
TraesCS3D02G023000	1.14423	0.439141	0.383787	0.0134362	-1.15196	down
TraesCS3B02G270800	1.00723	0.258371	0.256515	0.0423885	-1.41602	down
TraesCS3D02G318200	21.5405	6.26212	0.290714	0.00920818	-1.43991	down
TraesCS4D02G209700	11.293	4.16441	0.368758	0.00380075	-1.25331	down
TraesCS3A02G422100	2.89335	7.22518	2.49717	0.00115895	1.25618	up
TraesCS2D02G099800	1.5723	0.672674	0.427827	0.0433028	-1.06327	down
TraesCS2D02G030900	0.53622	1.28183	2.39049	0.00531869	1.16863	up
TraesCS3B02G095500	2.48069	1.02317	0.412452	0.00186562	-1.1592	down
TraesCS4D02G248000	1.46211	0.431876	0.295379	0.0484673	-1.31321	down
TraesCS2A02G202600	6.52597	2.93986	0.450487	0.0141943	-1.02359	down
TraesCS7D02G225400	4.29526	1.35043	0.3144	0.0443957	-1.29587	down
TraesCS6D02G403800	4.99415	0.607419	0.121626	1.59e-05	-2.34299	down
TraesCS2D02G145700	2.23675	6.02781	2.69489	0.0196869	1.26265	up
TraesCS3A02G013800	0.465947	2.00652	4.30633	4.26e-09	1.97145	up
TraesCS4B02G225200	1.06138	0.0808993	0.0762206	1.82e-05	-2.52	down
TraesCS1A02G145100	1.7071	0.6917	0.405189	0.0187419	-1.10373	down
TraesCS2A02G127100	8.93037	19.6925	2.20512	0.00183524	1.11669	up
TraesCS1D02G305500	6.1992	2.81907	0.454747	0.007254	-1.00717	down
TraesCS7A02G512100	0.538142	1.53654	2.85526	0.00014697	1.44346	up
TraesCS7D02G497400	1.6428	5.12473	3.1195	0.00391125	1.44262	up
TraesCS5B02G235200	0.037636	1.63185	43.3588	0.00150086	2.25451	up
Triticum_aestivum_newGene_37311	2.18045	0.977159	0.448145	0.0094168	-1.03619	down
TraesCS3D02G279800	14.0181	2.39071	0.170544	0.000405887	-1.98637	down
TraesCS2A02G443300	6.03708	18.4416	3.05473	0.0444125	1.30769	up
TraesCS3B02G194100	0.649422	2.69741	4.15356	0.000450535	1.7439	up
Triticum_aestivum_newGene_20883	111.213	34.8359	0.313235	0.0101127	-1.38165	down
TraesCS1A02G198600	0.307202	1.14798	3.73689	0.00574277	1.56876	up
TraesCS6A02G286400	3.92157	0.711475	0.181426	3.24e-14	-2.26968	down
TraesCS5A02G400200	0.335083	1.05305	3.14265	0.00256575	1.46559	up
Triticum_aestivum_newGene_36215	3.30163	7.03784	2.13163	0.000567035	1.07048	up
TraesCS3D02G339600	1.39249	3.04201	2.18459	0.00317843	1.09048	up
Triticum_aestivum_newGene_13009	0.462949	0.899532	1.94305	0.0466085	1.00473	up
TraesCS4D02G177600	49.2346	16.2144	0.329329	0.00330138	-1.39889	down
TraesCS3A02G418600	0.845252	2.43632	2.88236	0.00480079	1.38198	up
TraesCS4D02G104100	27.2133	12.0523	0.442884	0.0227564	-1.04365	down
TraesCS5B02G408300	1.66015	15.8778	9.56411	0.000244647	2.29322	up
Triticum_aestivum_newGene_29315	0.182577	0.662172	3.62682	0.00336505	1.59076	up
TraesCS5A02G074000	3.24554	9.20193	2.83526	0.00512792	1.34784	up
Triticum_aestivum_newGene_8710	0.686864	1.54993	2.25653	0.0393703	1.08334	up
Triticum_aestivum_newGene_37870	2.54882	0.965425	0.378773	0.0130718	-1.18762	down
TraesCS1D02G017700	7.28214	17.9636	2.4668	1.78e-06	1.29206	up
TraesCS5B02G059200	0.294137	4.55767	15.4951	0.000148966	2.47055	up
Triticum_aestivum_newGene_18434	1.40492	0.419754	0.298775	0.0266405	-1.47413	down
TraesCS3B02G466000	1.29195	5.46754	4.232	0.0207433	1.56082	up
TraesCS4D02G073900	1.61891	6.66602	4.1176	0.00793639	1.63717	up
TraesCS7A02G381700	1.21851	0.226251	0.185678	0.00733685	-1.74234	down
TraesCS3A02G073000	2.76058	6.18947	2.24209	0.00191484	1.11833	up
Triticum_aestivum_newGene_6908	1.64492	5.30977	3.22799	6.54e-05	1.55797	up
TraesCS4B02G299400	2.98887	1.13403	0.379417	0.0135317	-1.17007	down
TraesCS3D02G155300	15.2883	49.4387	3.23375	0.023235	1.39628	up
TraesCS3D02G367900	0.87451	3.07135	3.51208	0.0139488	1.49177	up
TraesCS2B02G498100	166.361	31.6138	0.190032	0.000708264	-1.89331	down
TraesCS6B02G309800	97.0166	16.2526	0.167524	0.00390071	-1.84262	down
Triticum_aestivum_newGene_33043	2.7792	14.1454	5.08975	4.88e-10	2.20208	up
TraesCS2B02G081100	0.442946	1.79017	4.04152	0.00114855	1.71804	up
TraesCS5A02G057500	0.312911	8.60306	27.4936	8.94e-05	2.60379	up
TraesCS5A02G360000	12.0978	33.0856	2.73485	0.0184405	1.26055	up
TraesCS7B02G290700	0.808552	3.27321	4.04823	0.0190894	1.53735	up
TraesCS5D02G082700	10.6544	2.46661	0.231512	0.0336848	-1.49165	down
TraesCS3A02G218000	6.00853	17.8025	2.96287	0.000284812	1.45664	up
TraesCS2A02G058600	2.41963	8.74451	3.61398	3.61e-05	1.71181	up
TraesCS4D02G121800	20.5106	8.35681	0.407438	0.00459235	-1.16894	down
TraesCS3A02G111200	1.94904	5.33406	2.73676	0.0291722	1.23484	up
TraesCS5D02G494400	0.321349	0.710844	2.21206	0.00288002	1.11609	up
TraesCS5A02G497800	0.688454	0.204264	0.2967	0.016255	-1.42233	down
TraesCS1B02G098700	14.2307	6.16474	0.433199	0.0419132	-1.04129	down
TraesCS1B02G289700	12.2612	1.01096	0.0824518	7.58e-07	-2.68333	down
TraesCS1D02G039600	12.2147	27.1703	2.22438	0.00371441	1.1109	up
Triticum_aestivum_newGene_25538	2.14236	9.20121	4.29489	2.75e-05	1.84872	up
TraesCS2B02G247700	0.186634	2.46933	13.2309	7.88e-06	2.65254	up
TraesCS1B02G106300	1.59213	4.68337	2.94158	0.0355682	1.31049	up
TraesCS3D02G142600	18.6902	5.16485	0.27634	0.0197889	-1.42685	down
TraesCS6A02G281000	102.198	28.5713	0.279569	0.02944	-1.40336	down
TraesCS2B02G294500	35.816	14.6479	0.408975	0.0139212	-1.11534	down
TraesCS4B02G106700	1.73121	8.88431	5.13185	0.0210137	1.66213	up
TraesCS4B02G061300	12.6825	3.33187	0.262715	0.0249498	-1.44873	down
TraesCS2B02G319700	4.52692	0.846228	0.186932	0.0127852	-1.69311	down
Triticum_aestivum_newGene_23642	0.608676	1.60896	2.64338	0.000952505	1.29796	up
Triticum_aestivum_newGene_16446	1.9722	7.12456	3.61249	0.000107943	1.69494	up
TraesCS6B02G432300	1.64373	165.831	100.887	5.41e-05	2.70909	up
TraesCS5A02G199300	34.3722	11.3598	0.330494	0.0105251	-1.32915	down
TraesCS4A02G313900	0.0872573	0.283609	3.25026	0.00199452	1.50548	up
TraesCS7D02G124900	0.371067	0.986514	2.65859	0.0240722	1.22758	up
TraesCS4B02G190200	12.458	3.67251	0.294793	0.0433972	-1.34376	down
TraesCS5A02G153400	3.68563	0.827678	0.224569	0.0106054	-1.61416	down
TraesCS2D02G267600	2.29324	4.65117	2.0282	0.0134489	1.01049	up
TraesCSU02G217200	1.08748	8.42878	7.75073	1.19e-06	2.44531	up
Triticum_aestivum_newGene_3015	0.993025	4.78247	4.81607	0.0109281	1.68477	up
TraesCS2B02G320300	0.736986	2.2376	3.03615	0.0284202	1.35388	up
Triticum_aestivum_newGene_20043	1.86348	4.22781	2.26877	0.0247876	1.08774	up
TraesCS3D02G215200	5.4842	2.11889	0.386363	0.00115825	-1.22478	down
TraesCS1B02G073700	21.4942	7.32287	0.34069	0.0141865	-1.29991	down
TraesCS5D02G145300	27.6427	155.902	5.63991	0.0372538	1.59301	up
TraesCS1A02G384000	9.22753	2.10284	0.227887	0.00491495	-1.66302	down
TraesCS5A02G150800	3.11944	0.840799	0.269536	0.000619155	-1.61876	down
TraesCS3A02G400900	1.54436	8.27824	5.3603	0.00178785	1.89268	up
TraesCS3B02G057000	1.3407	3.07273	2.29189	0.0412665	1.09117	up
TraesCS7D02G431500	1.92623	12.7932	6.64156	1e-05	2.2384	up
TraesCS6B02G298700	3.36082	48.3019	14.3721	1.13e-08	3.00258	up
Triticum_aestivum_newGene_86	3.06328	7.98144	2.60552	0.00781772	1.38204	up
Triticum_aestivum_newGene_25969	3.48555	0.422988	0.121355	0.0108771	-1.84036	down
TraesCS2D02G288700	2.8317	1.00531	0.355021	0.00796901	-1.28039	down
TraesCS5B02G053800	0.718791	2.68159	3.7307	0.0172743	1.52069	up
TraesCS7A02G053100	1.98398	0.338152	0.170441	0.00505613	-1.82092	down
TraesCS5D02G444700	0.824852	3.49457	4.23661	0.000412926	1.78261	up
TraesCS7D02G401500	0.856845	4.12193	4.81059	0.00053181	1.88785	up
TraesCS2B02G051400	256.649	37.2947	0.145314	0.00013115	-2.14678	down
TraesCS6D02G082600	4.95137	21.1109	4.26364	0.00386976	1.71229	up
Triticum_aestivum_newGene_37002	2.5304	5.81648	2.29864	0.0149529	1.03516	up
TraesCS4D02G208600	15.3051	4.81817	0.314808	0.00209837	-1.42771	down
TraesCS5D02G060300	0.436683	1.79969	4.12126	0.00116132	1.7199	up
TraesCS7D02G371000	26.807	10.5434	0.39331	0.0343702	-1.14623	down
TraesCS7D02G237100	2.16771	4.90193	2.26134	0.0247438	1.08812	up
TraesCS3A02G274400	6.43557	2.32802	0.361743	0.00288002	-1.25675	down
TraesCS3D02G232500	0.331117	4.39129	13.262	0.000653926	2.29444	up
TraesCS3B02G475100	0.27366	1.13076	4.13201	0.000960581	1.71876	up
TraesCS2D02G552100	7.28151	33.6156	4.61657	6.11e-05	1.93297	up
TraesCS1A02G118400	5.19762	12.3608	2.37817	0.0169799	1.15099	up
TraesCS2B02G430900	3.31009	0.60759	0.183557	0.019812	-1.63821	down
TraesCSU02G082100	6.15892	2.22217	0.360806	0.0150237	-1.25804	down
TraesCS7D02G133400	7.07678	1.02518	0.144866	0.00982676	-1.81622	down
TraesCS7D02G369300	37.7444	14.6295	0.387593	0.0493018	-1.12145	down
Triticum_aestivum_newGene_31509	0.116379	0.781308	6.7135	1.62e-05	2.1537	up
Triticum_aestivum_newGene_40488	0.295497	0.867989	2.93739	0.011559	1.34977	up
TraesCS2A02G167300	0.209185	0.937957	4.48387	0.0113568	1.64591	up
TraesCS3A02G069300	1.0412	2.43034	2.33418	0.00958313	1.13728	up
TraesCS2A02G527100	125.123	8.12811	0.064961	1.93e-08	-2.99152	down
TraesCS5D02G433100	2.24432	6.38812	2.84636	0.034732	1.27025	up
TraesCS2B02G210100	29.1975	8.29227	0.284006	0.000782685	-1.57175	down
TraesCS3A02G252600	35.0024	6.03974	0.172552	0.00733685	-1.77811	down
TraesCS4D02G051900	4.17278	1.43876	0.344797	0.00202665	-1.31169	down
TraesCS4D02G069100	15.2203	108.277	7.11399	0.000287911	2.1583	up
TraesCS5B02G284400	0.96552	2.3238	2.40679	8.43e-05	1.23517	up
TraesCS4D02G144900	23.931	53.3283	2.22842	0.00015231	1.1396	up
TraesCS3B02G364500	0.188929	1.68972	8.94368	1.92e-05	2.43354	up
TraesCS2A02G033700	13.3441	2.14604	0.160823	0.00106963	-1.9433	down
TraesCS5B02G407800	168.734	429.841	2.54745	0.00169625	1.27051	up
TraesCS4D02G026800	4.70533	14.3475	3.0492	0.000950118	1.48879	up
TraesCS5D02G141600	0.307353	1.06272	3.45765	0.0318282	1.41303	up
TraesCS7B02G078200	5.19567	19.7527	3.80177	0.023998	1.50761	up
TraesCS2A02G322500	1.76063	6.94632	3.94536	2.47e-05	1.80242	up
TraesCS5B02G137300	42.5428	1.76851	0.0415701	4.94e-08	-3.14085	down
TraesCS7D02G069900	30.8671	11.261	0.364823	0.00196539	-1.28972	down
TraesCS5A02G428200	2.43028	0.725822	0.298658	0.000292243	-1.52531	down
TraesCS5D02G338400	6.89972	1.68378	0.244035	0.000796463	-1.67972	down
TraesCS5D02G516500	2.91149	8.39994	2.8851	0.00114937	1.41318	up
Triticum_aestivum_newGene_16045	0.208528	1.04652	5.01859	1.45e-06	1.99453	up
Triticum_aestivum_newGene_25193	1.48958	0.215107	0.144408	3.55e-07	-2.29238	down
TraesCS1D02G277900	2.55101	10.3176	4.0445	0.00223433	1.68196	up
TraesCS3B02G420600	2.72942	0.847047	0.310339	0.00268596	-1.44252	down
TraesCS6D02G050700	1.14687	2.79915	2.44069	0.00150865	1.20629	up
TraesCS2B02G395100	1.84995	4.44774	2.40425	0.0194118	1.1621	up
TraesCS4B02G332800	2.77307	54.534	19.6656	8.93e-09	3.17317	up
TraesCS2D02G600900	81.6956	10.419	0.127535	2.27e-05	-2.30767	down
TraesCS3D02G050200	1.1682	0.427712	0.366128	0.00358468	-1.25447	down
TraesCS5A02G294700	9.64431	3.29254	0.341397	0.00248291	-1.33416	down
TraesCS4D02G088800	9.73696	43.6168	4.47951	5.12e-15	2.11327	up
TraesCS1A02G321100	0.16166	2.02598	12.5324	5.43e-07	2.77898	up
Triticum_aestivum_newGene_11480	0.321596	0.722533	2.24671	0.0356217	1.08851	up
Triticum_aestivum_newGene_11484	1.18045	2.98992	2.53286	0.0323375	1.13817	up
TraesCS6D02G293600	0.969577	2.55016	2.63017	0.0255636	1.25002	up
TraesCS2A02G156400	15.0542	33.4597	2.22262	8.48e-06	1.16511	up
TraesCS6D02G028700	0.195947	1.17747	6.0091	0.000230039	2.05578	up
TraesCS7A02G484800	0.326275	0.85713	2.62702	0.0275024	1.21168	up
TraesCS7A02G438100	33.9167	1.8786	0.0553886	7.39e-07	-2.88457	down
TraesCS3A02G104700	4.51967	0.859874	0.190251	0.00405262	-1.79584	down
TraesCS7B02G347000	9.37828	3.00554	0.320478	0.0252852	-1.30392	down
TraesCS4B02G043300	0.571172	2.16736	3.79458	0.0162994	1.51456	up
TraesCS7D02G316700	2.61048	5.46885	2.09496	0.0485095	1.03111	up
TraesCS5B02G008600	1.5577	3.2244	2.06998	0.00264489	1.03944	up
TraesCS3A02G311800	12.7208	3.46518	0.272402	0.0199161	-1.44663	down
TraesCS2D02G225400	6.15048	1.62017	0.263422	0.000452615	-1.6581	down
TraesCS7A02G271500	30.8372	8.77919	0.284695	0.00148016	-1.52423	down
TraesCS1A02G013900	13.503	3.51146	0.260051	0.0431354	-1.408	down
TraesCS7A02G086600	0.487685	1.93453	3.96677	0.0195805	1.52847	up
TraesCS7D02G381200	1.56635	3.86141	2.46523	0.0314722	1.17376	up
TraesCS7B02G072100	12.6622	0.58578	0.0462621	3.14e-06	-2.84037	down
TraesCS7B02G034000	2.12615	5.50254	2.58803	0.000378977	1.30216	up
TraesCS2D02G206900	2.07818	9.50669	4.57452	0.00577132	1.7162	up
TraesCS2D02G191300	48.0378	11.4206	0.237743	0.000614335	-1.73978	down
TraesCSU02G000900	7.61525	3.45682	0.453934	0.0126571	-1.00306	down
TraesCS1B02G124100	17.2322	42.9225	2.49083	0.0482222	1.15136	up
TraesCS7B02G289600	67.6253	4.98106	0.0736568	0.00101492	-2.2351	down
Triticum_aestivum_newGene_27916	0.401376	0.17857	0.444895	0.0459027	-1.06698	down
TraesCS6D02G265800	2.30985	0.475381	0.205806	0.0030896	-1.74744	down
TraesCS5A02G249200	3.11722	12.3312	3.95582	0.0034707	1.6573	up
TraesCSU02G082000	14.9923	0.955072	0.0637041	3.86e-08	-2.95912	down
TraesCS5A02G263500	2.38396	7.0982	2.97748	0.00658778	1.41727	up
TraesCS2D02G157300	41.6086	13.8653	0.333232	0.0440478	-1.2641	down
TraesCS5A02G231300	18.5838	2.8927	0.155657	1.41e-06	-2.22446	down
TraesCS6A02G065900	0.454426	1.58411	3.48597	0.000894579	1.59362	up
TraesCS5D02G249500	1.13272	2.52152	2.22608	0.00706282	1.11213	up
TraesCS3B02G153400	22.5222	6.90777	0.30671	0.0310497	-1.35193	down
Triticum_aestivum_newGene_1612	0.522753	2.29724	4.39451	6.23e-05	1.83905	up
TraesCS6B02G256600	44.8769	18.0152	0.401435	0.0435872	-1.11079	down
Triticum_aestivum_newGene_22350	1.94403	4.42959	2.27856	7.59e-05	1.12477	up
TraesCS1A02G250700	0.377137	2.40706	6.38246	0.0356217	1.6257	up
TraesCS1D02G258800	3.21503	9.62057	2.99237	0.000277325	1.48383	up
TraesCS1D02G228900	1.38427	0.468593	0.338513	0.00265132	-1.36149	down
TraesCS1B02G281100	0.631862	1.62364	2.56961	0.0481636	1.2072	up
TraesCS6A02G380000	5.85549	2.25268	0.384713	6.95e-09	-1.28587	down
TraesCS6D02G302800	21.856	2.91932	0.13357	0.000632198	-2.09283	down
TraesCS3D02G003500	0.711453	2.94121	4.13408	0.0332929	1.50439	up
TraesCS3B02G563100	1.18536	2.87045	2.42158	0.00013253	1.23537	up
TraesCS3D02G041400	0.755781	2.86279	3.78785	0.0189931	1.5235	up
TraesCS4D02G268500	3.98422	11.5343	2.89501	0.0263491	1.3125	up
TraesCS3B02G169800	0.704078	1.67056	2.37269	0.00852596	1.14216	up
Triticum_aestivum_newGene_7309	0.456039	1.41204	3.09631	0.00239652	1.44825	up
TraesCS1D02G307500	1.33845	2.88074	2.1523	0.000991926	1.0832	up
TraesCS2B02G293700	11.9958	1.92456	0.160436	0.00590085	-1.8373	down
TraesCS6B02G357000	6.32039	2.53157	0.40054	0.0379374	-1.09767	down
TraesCS4A02G235600	5.04652	14.6349	2.9	0.0183516	1.31859	up
TraesCS1B02G299500	0.427362	2.05083	4.7988	4.43e-05	1.93225	up
TraesCS4B02G101700	10.9023	1.30748	0.119927	0.00702358	-1.90431	down
TraesCS5B02G176700	3.14016	10.5669	3.36508	0.0225963	1.4298	up
TraesCS4B02G325500	0.452189	0.157873	0.349131	0.0432432	-1.18881	down
TraesCS2D02G386300	3.42955	1.4783	0.431047	0.0145411	-1.04843	down
Triticum_aestivum_newGene_15820	0.13978	2.39775	17.1538	2.18e-14	3.45195	up
TraesCS4B02G224800	3.42716	0.667199	0.19468	0.000929713	-1.84003	down
TraesCS4A02G192900	24.8278	8.92645	0.359534	0.00117271	-1.29226	down
TraesCS5D02G133800	23.8579	9.17294	0.384483	0.0470428	-1.14185	down
TraesCS5D02G209200	3.29492	9.49249	2.88094	0.000398179	1.41883	up
TraesCS3B02G378600	56.4905	5.64393	0.0999093	1.15e-06	-2.57472	down
TraesCS6B02G281000	0.928439	3.19705	3.44347	0.0365655	1.38362	up
TraesCS3A02G108900	12.2868	5.28416	0.430069	0.0186359	-1.0599	down
TraesCS2B02G244600	35.6355	0.730064	0.020487	4.84e-06	-2.94302	down
TraesCS2B02G080700	0.839371	2.60559	3.10421	8.22e-10	1.61441	up
TraesCS6B02G160400	0.171329	10.648	62.1494	2.79e-06	3.0144	up
TraesCS3B02G311000	1.83952	0.383568	0.208516	0.0177883	-1.61295	down
TraesCS3A02G072900	0.97742	2.28001	2.33268	0.00903659	1.15914	up
TraesCS3B02G354100	2.74941	7.0626	2.56877	0.0029988	1.24181	up
TraesCS2B02G177300	76.5961	18.2044	0.237668	0.0198355	-1.5433	down
TraesCS2A02G153500	1.57569	0.665472	0.422338	0.0423373	-1.05831	down
TraesCS3A02G285900	31.5768	13.5931	0.430476	0.00240744	-1.08875	down
Triticum_aestivum_newGene_18072	1.72206	5.69237	3.30556	0.0223058	1.32409	up
TraesCS4B02G254300	7.48603	2.10007	0.280531	0.0223465	-1.4149	down
TraesCS3D02G219400	0.217233	2.62523	12.0848	4.76e-10	2.98737	up
TraesCS3B02G328700	29.6804	10.3356	0.348229	0.0427701	-1.21218	down
TraesCS6D02G135600	7.83451	3.62858	0.463153	0.00228199	-1.01956	down
TraesCS1D02G269600	0.420383	1.05015	2.49808	0.0373448	1.14376	up
TraesCS3D02G375800	1.68713	0.608325	0.360569	0.000998182	-1.30205	down
TraesCS6D02G375600	0.586667	2.35102	4.00742	2.78e-06	1.83633	up
TraesCS2B02G371400	0.86492	1.90097	2.19785	0.0284244	1.05054	up
TraesCS3A02G139300	0.464759	3.38816	7.29015	0.00333289	1.97119	up
TraesCS3B02G471800	0.482199	2.5145	5.21465	0.000189102	1.99645	up
TraesCS3D02G039000	2.23504	6.49634	2.9066	0.0019351	1.39674	up
Triticum_aestivum_newGene_8637	28.1579	6.20194	0.220256	6.72e-05	-1.85601	down
TraesCS7D02G367900	23.0714	7.13785	0.30938	0.00665446	-1.39704	down
TraesCS2B02G219800	15.8041	6.75684	0.427536	0.0341039	-1.05617	down
TraesCS1B02G162400	4.0675	1.46567	0.360336	0.00625257	-1.27832	down
TraesCS6A02G142300	45.987	16.8424	0.366242	0.00470135	-1.24843	down
TraesCS2B02G530300	41.5595	18.8206	0.452858	0.0191043	-1.00959	down
TraesCS5B02G134600	1.55269	4.06184	2.616	0.0030465	1.26568	up
TraesCS2D02G388800	96.0435	24.6453	0.256605	0.0121522	-1.52539	down
TraesCS4A02G404000	65.9022	19.1899	0.291188	0.00210988	-1.50676	down
TraesCS6B02G348100	13.3453	2.43764	0.182659	0.00654802	-1.76043	down
TraesCS3D02G173200	1.53983	3.26236	2.11865	0.00775998	1.02798	up
Triticum_aestivum_newGene_15120	0.945286	2.0954	2.21669	0.00806345	1.08925	up
TraesCS1D02G431400	0.130454	0.463596	3.5537	0.0485095	1.38975	up
TraesCS7B02G150200	43.3656	12.295	0.283521	0.0115785	-1.44511	down
TraesCS4D02G331300	10.1364	4.53745	0.447639	0.0263491	-1.00376	down
TraesCS7B02G058900	3.4782	1.04223	0.299647	0.0459489	-1.32776	down
TraesCS3A02G436100	3.51493	10.6255	3.02295	0.00505999	1.43017	up
TraesCS7D02G240100	4.20477	12.0724	2.87112	0.00961475	1.34916	up
TraesCS4B02G021500	1.65818	4.38331	2.64344	0.0196869	1.24391	up
TraesCS2A02G420600	0.425865	1.97017	4.62626	0.0271005	1.58294	up
TraesCS7D02G124700	1.6077	0.451113	0.280596	0.0193056	-1.43586	down
TraesCS1D02G221700	49.7337	21.628	0.434876	0.000401301	-1.10147	down
TraesCS2B02G084000	0.867705	3.10598	3.57953	1.81e-06	1.73563	up
TraesCS4D02G337000	1.55158	0.677723	0.436796	0.0239631	-1.04619	down
TraesCS6B02G041100	4.62296	17.2918	3.74041	2.14e-09	1.81059	up
TraesCS1B02G189400	15.268	100.751	6.59884	0.0252224	1.68876	up
Triticum_aestivum_newGene_34205	2.16301	5.36348	2.47963	0.0203349	1.22278	up
TraesCS3A02G086700	49.0746	18.1349	0.369537	0.0115602	-1.22656	down
TraesCS3B02G313900	4.35277	0.441144	0.101348	0.00113408	-2.15435	down
TraesCS3B02G124200	19.9024	6.44937	0.32405	0.0466569	-1.27426	down
Triticum_aestivum_newGene_33116	0.886074	1.68766	1.90465	0.0485095	1.05372	up
Triticum_aestivum_newGene_17649	0.472331	2.47229	5.23423	0.0292887	1.60131	up
Triticum_aestivum_newGene_38266	0.761352	1.608	2.11203	0.0125135	1.04679	up
Triticum_aestivum_newGene_16511	0.488076	1.21686	2.49318	0.00195186	1.20915	up
TraesCS1D02G429600	1.06923	2.78403	2.60376	6.53e-05	1.33097	up
TraesCS7A02G553800	19.7293	6.11205	0.309796	3.18e-05	-1.5023	down
TraesCS2A02G551000	2.05251	9.54179	4.64883	4.29e-06	1.99583	up
TraesCS6A02G238900	19.4442	6.368	0.327501	0.0132092	-1.29852	down
TraesCS3D02G002100	0.159651	0.810984	5.07973	0.0469802	1.51561	up
TraesCS1D02G094700	49.2394	16.5706	0.336532	0.00319629	-1.37636	down
TraesCS4D02G007300	0.175526	0.418687	2.38533	0.0193454	1.1518	up
TraesCS2D02G162200	4.25846	9.76745	2.29366	0.00660862	1.12893	up
TraesCS4D02G360000	5.85532	25.3121	4.32293	1.6e-11	2.00524	up
TraesCS7D02G530900	0.152555	0.45459	2.97983	0.00458789	1.39523	up
TraesCS7D02G236600	0.650604	3.0006	4.61202	1.27e-05	1.94723	up
TraesCS3A02G289700	3.77894	8.71542	2.30631	0.00144917	1.15775	up
TraesCS7B02G363900	5.18133	1.89589	0.365908	5.58e-08	-1.34845	down
Triticum_aestivum_newGene_12233	0.553868	1.72501	3.11447	0.00316268	1.45622	up
TraesCS5B02G023300	69.432	21.3103	0.306923	0.00316268	-1.43055	down
TraesCS4A02G048300	0.429396	1.8464	4.29998	2.9e-05	1.86219	up
TraesCS1D02G066000	22.9179	9.29838	0.405726	0.00893963	-1.15433	down
TraesCS2D02G084400	4.05558	8.23155	2.02969	0.000634315	1.0167	up
TraesCS6A02G323000	28.6664	5.07438	0.177015	0.010753	-1.74574	down
TraesCS4B02G000900	28.6898	10.703	0.373059	0.00606692	-1.2388	down
TraesCS2B02G189100	1.50386	4.05942	2.69934	0.00215566	1.35612	up
TraesCS3D02G118600	0.600872	0.113076	0.188187	0.00111768	-1.85958	down
TraesCS1D02G096400	71.1191	250.888	3.52771	0.0155204	1.49592	up
TraesCS3A02G409200	10.7294	3.99418	0.372266	0.0133754	-1.22103	down
TraesCS7B02G356200	0.130528	0.679251	5.20387	0.000466829	1.95005	up
TraesCS4D02G015300	1.4018	3.59916	2.56752	0.0145515	1.23846	up
TraesCS3D02G275300	0.430617	6.38477	14.827	0.0317884	1.66175	up
TraesCS4A02G092900	11.3298	3.36719	0.297198	0.00456395	-1.44264	down
TraesCS7A02G235200	0.952064	6.25441	6.56931	0.0165589	1.76466	up
TraesCS2A02G389900	262.134	81.3912	0.310495	0.00971526	-1.39767	down
TraesCS2A02G106900	62.785	10.2611	0.163432	0.0051068	-1.83314	down
TraesCS3D02G418900	2.62065	9.23386	3.5235	2.6e-05	1.67751	up
TraesCS2B02G039900	1.09941	2.48536	2.26064	0.0253081	1.09417	up
Triticum_aestivum_newGene_10516	0.280553	1.02659	3.65917	0.003687	1.5361	up
TraesCS1A02G084500	10.2018	3.01691	0.295723	0.00825628	-1.43673	down
TraesCS5D02G349600	0.849099	2.26904	2.67229	0.000666506	1.33819	up
TraesCS1D02G353800	49.3461	18.208	0.368987	0.0371285	-1.17571	down
TraesCS2D02G057300	0.427092	0.968774	2.2683	0.0480374	1.06732	up
TraesCS2D02G449400	3.17043	9.95306	3.13934	0.00377769	1.48866	up
TraesCS6B02G050700	10.299	3.03683	0.294866	0.0130265	-1.41446	down
TraesCS6D02G294800	0.745619	1.94138	2.60372	0.00593113	1.27799	up
TraesCS5D02G058700	4.05859	8.85869	2.1827	0.00307137	1.10625	up
TraesCS5D02G157600	50.3726	131.102	2.60264	0.000357529	1.32112	up
Triticum_aestivum_newGene_16013	1.33924	8.13831	6.0768	0.000792671	2.05026	up
Triticum_aestivum_newGene_31980	1.09478	0.324787	0.29667	0.000193413	-1.61989	down
TraesCS7A02G018700	2.34055	12.2943	5.25274	0.000192515	1.98997	up
TraesCS2A02G436500	0.436263	1.12954	2.58913	0.00223258	1.29412	up
TraesCS3A02G183600	3.61304	8.12146	2.24782	1.08e-05	1.17595	up
Triticum_aestivum_newGene_19038	1.05297	0.17341	0.164687	0.00418513	-1.84774	down
TraesCS7D02G345600	0.870697	3.16139	3.63088	0.0141033	1.50227	up
TraesCS4B02G365300	0.895373	4.39972	4.91384	1.08e-11	2.18919	up
TraesCS3B02G424700	0.563085	1.45402	2.58224	6.1e-05	1.31211	up
Triticum_aestivum_newGene_36067	5.21724	10.742	2.05895	0.0127798	1.00243	up
Triticum_aestivum_newGene_23502	7.26339	15.9414	2.19476	0.00218966	1.09609	up
Triticum_aestivum_newGene_39558	4.10762	0.607244	0.147834	0.00776666	-1.82937	down
TraesCS3D02G343900	4.03612	10.6469	2.6379	0.0434569	1.2177	up
Triticum_aestivum_newGene_29108	0.359228	0.832965	2.31876	0.00856904	1.13644	up
TraesCS3B02G337900	3.62704	0.676215	0.186437	0.000287741	-1.94506	down
Triticum_aestivum_newGene_31600	0.741901	2.23092	3.00704	0.0141331	1.36156	up
TraesCS1D02G198500	34.9774	12.0074	0.343289	0.0491653	-1.21267	down
TraesCS4A02G310100	0.766052	2.52609	3.29754	0.00152997	1.50393	up
TraesCS3A02G268800	2.52132	7.24957	2.87531	5.38e-06	1.47564	up
TraesCS5D02G222300	2.71052	17.97	6.6297	1.08e-05	2.26628	up
TraesCS3D02G257100	12.82	25.6079	1.9975	6.04e-05	1.00597	up
TraesCS2A02G253900	3.36751	13.5056	4.01056	0.00031076	1.76062	up
TraesCS7D02G399900	44.3221	16.2956	0.367664	0.000845509	-1.29199	down
TraesCS2D02G491100	1.02771	6.22325	6.05544	0.00115707	1.97082	up
Triticum_aestivum_newGene_38910	1.76179	4.26171	2.41897	0.00189805	1.29054	up
TraesCS2B02G350600	64.4362	23.2329	0.360557	0.0121396	-1.25245	down
Triticum_aestivum_newGene_23922	0.682616	1.55366	2.27604	0.0122371	1.12198	up
Triticum_aestivum_newGene_5017	0.33328	3.14744	9.44385	0.0158696	1.81181	up
TraesCS2B02G060900	1.10617	3.0309	2.74	1.59e-05	1.39658	up
Triticum_aestivum_newGene_11191	2.17289	4.33931	1.99702	0.00194997	1.02563	up
TraesCS3D02G451200	26.8301	7.41824	0.27649	2.18e-07	-1.69972	down
TraesCS1B02G352400	3.37942	0.890713	0.26357	0.00812189	-1.49886	down
TraesCS5B02G454700	0.845537	2.75768	3.26145	0.00067444	1.54851	up
TraesCS3B02G380400	29.9915	3.65873	0.121992	3.79e-05	-2.29891	down
TraesCS5D02G422200	3.22313	0.579477	0.179787	0.00995546	-1.7164	down
TraesCS7A02G225800	42.1937	14.9487	0.354288	0.0165514	-1.24942	down
TraesCS7B02G036100	2.10869	5.0117	2.37668	0.0216815	1.13942	up
TraesCS7B02G149200	57.7626	23.5802	0.408226	0.010303	-1.1195	down
TraesCS3D02G369200	6.33509	1.95592	0.308745	0.0325856	-1.33349	down
TraesCS2D02G254400	1.62828	7.51002	4.61223	0.00306056	1.76516	up
TraesCS6B02G071000	0.0881343	0.572265	6.4931	0.0120373	1.77921	up
TraesCS7D02G503100	1.53674	3.52508	2.29387	0.00540089	1.13797	up
TraesCS7D02G027600	0.0764717	5.09138	66.5786	0.000952505	2.32225	up
TraesCS6B02G274900	16.0374	5.3477	0.333452	0.0255214	-1.28731	down
TraesCS3D02G223400	14.612	4.1808	0.286121	0.0445752	-1.35809	down
TraesCS1A02G436200	0.311849	0.655848	2.10309	0.0198355	1.01027	up
TraesCS5A02G413700	5.66237	0.548884	0.0969353	0.000133766	-2.32149	down
TraesCS3B02G157000	4.89873	2.19418	0.447908	0.0107975	-1.00004	down
TraesCS5B02G232600	0.90178	4.74339	5.26003	0.0012221	1.91282	up
TraesCS4B02G239000	2.23358	9.36134	4.19119	3.38e-07	1.91707	up
TraesCS7A02G373800	7.07645	1.36465	0.192843	0.00496199	-1.76552	down
TraesCS1D02G143800	4.26712	1.919	0.449719	0.0382034	-1.02675	down
TraesCS4D02G250700	1.54489	0.649222	0.420239	0.0048201	-1.10135	down
TraesCS3A02G185400	1.3723	0.295614	0.215415	0.00405093	-1.70729	down
TraesCS1D02G069800	0.71793	2.17982	3.03626	0.0269286	1.31499	up
Triticum_aestivum_newGene_19498	2.39206	5.11349	2.13769	0.0013891	1.15857	up
TraesCS6D02G331400	7.62786	2.01247	0.263832	0.00708402	-1.53011	down
TraesCS4B02G007600	0.337501	0.781322	2.31502	0.0229227	1.08831	up
TraesCS1B02G280100	0.652392	2.25124	3.45075	0.0177492	1.46461	up
TraesCS1D02G392300	32.3755	8.14577	0.251602	0.0191043	-1.50123	down
TraesCS1A02G103900	3.25205	6.82299	2.09806	0.00143169	1.05309	up
Triticum_aestivum_newGene_27710	2.90445	7.66143	2.63782	0.000605699	1.3226	up
TraesCS4A02G096700	36.7852	15.9915	0.434727	0.0391776	-1.02532	down
TraesCS7D02G350000	8.89031	0.788231	0.0886618	0.000791676	-2.21473	down
TraesCS6A02G247900	14.1392	38.725	2.73884	0.00341375	1.35211	up
TraesCS3A02G355800	2.02681	0.431751	0.21302	7.05e-05	-1.864	down
TraesCS7D02G395700	0.717298	3.15473	4.39807	0.0023699	1.76029	up
TraesCS2A02G443000	0.551263	1.51937	2.75616	0.000282736	1.35623	up
TraesCS5A02G320300	2.17306	14.2744	6.56881	1.27e-10	2.49004	up
TraesCS2D02G066600	0.288867	0.816938	2.82807	0.00042432	1.3963	up
Triticum_aestivum_newGene_21909	0.859853	1.9777	2.30005	0.0252224	1.07787	up
TraesCS5A02G460500	1.3064	3.54639	2.71463	0.00247466	1.30019	up
TraesCSU02G049200	1.73719	4.86739	2.80188	0.00265579	1.38913	up
TraesCS7A02G452600	0.893835	2.05414	2.29812	0.000446305	1.17027	up
Triticum_aestivum_newGene_22749	1.32161	0.382154	0.289158	0.0188597	-1.41986	down
TraesCS5A02G370200	0.735937	1.69437	2.30233	0.0301276	1.09307	up
TraesCS2B02G556900	1.68569	12.3236	7.31072	0.016471	1.78197	up
TraesCS1D02G441600	0.418794	1.30149	3.10771	0.000325193	1.48108	up
TraesCS5B02G334900	1.66724	6.63152	3.97754	5.01e-07	1.85233	up
Triticum_aestivum_newGene_34990	0.157162	0.67877	4.31892	0.000135931	1.86865	up
TraesCS1B02G287500	3.6015	10.0132	2.7803	0.0154269	1.29065	up
TraesCS5A02G152400	31.6363	77.2465	2.4417	9.47e-05	1.25547	up
TraesCS6B02G326500	37.0875	10.7218	0.289095	0.0424532	-1.35036	down
Triticum_aestivum_newGene_1320	0.603135	4.45569	7.38754	2.39e-07	2.47356	up
TraesCS5D02G094300	10.4996	31.8149	3.0301	0.0478232	1.28622	up
TraesCS2D02G170200	0.97967	4.29404	4.38315	0.00650488	1.69853	up
TraesCS2D02G530000	4.2878	0.17632	0.0411214	2.09e-07	-3.06134	down
Triticum_aestivum_newGene_22961	3.51761	0.411191	0.116895	0.00203914	-2.04718	down
TraesCS2B02G081000	0.303614	1.20887	3.98161	0.000171102	1.74997	up
TraesCS1A02G374200	1.18276	18.7217	15.8289	0.00178785	2.19969	up
Triticum_aestivum_newGene_41404	0.524026	1.87164	3.57165	0.0044995	1.56344	up
TraesCS7A02G134000	39.2664	7.79579	0.198536	0.00177844	-1.79637	down
TraesCS3A02G235000	1.02227	3.13612	3.06779	0.0145411	1.39599	up
TraesCS2D02G129500	19.3816	59.5419	3.07208	0.000119003	1.51362	up
TraesCS3D02G361500	1.93184	19.9258	10.3144	3.45e-05	2.48052	up
TraesCS3A02G305400	80.4966	28.3012	0.351583	0.0118554	-1.28365	down
TraesCS6D02G221200	15.2195	5.24682	0.344744	0.00836254	-1.30416	down
TraesCS3B02G135400	15.9675	34.3207	2.14941	0.000886292	1.1148	up
TraesCS2A02G316500	6.00715	1.99492	0.332091	0.0219515	-1.28712	down
TraesCS5B02G056900	5.53366	11.2517	2.03333	0.00529015	1.00853	up
Triticum_aestivum_newGene_20545	3.53279	9.95191	2.81701	5.26e-06	1.44239	up
TraesCS4B02G187200	3.26714	0.830146	0.254089	0.00333237	-1.59233	down
TraesCS2B02G618000	1.89578	6.78555	3.57929	0.0373432	1.42068	up
TraesCS6A02G318100	10.6061	2.2238	0.209672	0.0213639	-1.58864	down
Triticum_aestivum_newGene_10672	0.445996	1.35976	3.04881	0.0254202	1.32222	up
TraesCS4A02G271100	1.11808	4.80881	4.30097	0.000112973	1.8137	up
Triticum_aestivum_newGene_11786	5.93993	2.09258	0.35229	0.0198355	-1.24331	down
TraesCS7A02G172900	4.09573	14.9668	3.65424	0.0311137	1.45031	up
TraesCS3D02G375500	0.6992	3.38194	4.83687	0.0397033	1.54098	up
Triticum_aestivum_newGene_16548	0.65503	1.23165	1.88029	0.00688051	1.09811	up
Triticum_aestivum_newGene_4860	0.912647	1.68082	1.8417	0.0433632	1.01507	up
TraesCS7B02G493000	3.12075	14.8259	4.75076	0.0485095	1.50549	up
TraesCS4D02G241800	1.48795	8.7523	5.88212	2.89e-05	2.13459	up
TraesCS2D02G267100	0.61489	4.1849	6.80593	0.00334618	1.95308	up
TraesCS4A02G107200	66.374	27.2269	0.410205	0.000251907	-1.17036	down
TraesCS3D02G249200	0.501385	1.52393	3.03943	9.84e-06	1.52287	up
TraesCS1B02G136700	1.54316	4.33341	2.80814	0.00547317	1.33566	up
TraesCS3B02G093100	48.6184	103.91	2.13726	0.00238542	1.06362	up
Triticum_aestivum_newGene_9422	0.468913	1.21864	2.59886	0.0109009	1.1313	up
TraesCS7A02G260200	3.63008	1.61683	0.4454	0.00022185	-1.08051	down
TraesCS4A02G493700	1.49524	5.23642	3.50205	0.00255953	1.53397	up
TraesCS7B02G396600	2.09789	4.65012	2.21657	0.00893572	1.10197	up
TraesCS3D02G234300	7.82781	21.478	2.74381	0.000531841	1.36627	up
TraesCS4A02G275300	42.7683	11.9042	0.278341	0.0141134	-1.45373	down
TraesCS2D02G275000	20.7199	4.48218	0.216322	0.00123895	-1.76014	down
TraesCS7D02G003000	18.5748	7.95129	0.428069	0.0165452	-1.05266	down
TraesCS7D02G333600	34.9718	15.6354	0.447084	3.45e-05	-1.07695	down
TraesCS2D02G439600	1.76553	3.74527	2.12133	0.00451319	1.06067	up
TraesCS6D02G377100	14.6796	6.18748	0.421501	0.0360275	-1.05977	down
TraesCS7D02G445300	0.836328	5.8349	6.9768	3.58e-09	2.47089	up
TraesCS4B02G232500	1.06399	0.315871	0.296874	0.0094168	-1.41718	down
Triticum_aestivum_newGene_7606	0.36492	1.40534	3.85109	0.001459	1.65331	up
TraesCS1B02G269500	10.649	31.4639	2.95463	0.0227957	1.31509	up
TraesCS5D02G256400	3.61569	15.8782	4.39147	3.38e-07	1.97742	up
TraesCS2A02G168100	9.07131	3.83765	0.423054	0.0228679	-1.06629	down
TraesCS7A02G003100	19.8594	7.19455	0.362274	0.0177856	-1.21592	down
TraesCS4A02G422200	7.16913	1.95381	0.272532	0.00054654	-1.59887	down
TraesCS6A02G243300	0.468738	2.37178	5.05992	1.41e-06	2.03425	up
TraesCS3D02G268900	3.71992	8.94842	2.40554	5.79e-10	1.27563	up
TraesCS6A02G367000	13.6651	54.5959	3.99527	0.0327519	1.49605	up
TraesCS7A02G449500	90.4524	29.8988	0.330547	6.88e-05	-1.44717	down
TraesCS6A02G028700	0.391707	1.27344	3.251	0.00564666	1.45881	up
TraesCS5A02G315900	0.217656	1.80862	8.30953	1.96e-08	2.5821	up
TraesCS2D02G457300	0.208933	0.746707	3.5739	0.00581568	1.54929	up
TraesCS5A02G184300	13.036	0.52311	0.0401281	5.33e-05	-2.64279	down
TraesCS2B02G251700	0.370479	0.134845	0.363974	0.00395736	-1.27001	down
TraesCS3D02G225900	21.1969	6.00421	0.283259	0.0144881	-1.45927	down
TraesCS5D02G303400	7.6781	2.82529	0.367967	0.000144621	-1.29799	down
TraesCS2A02G517200	1.94701	0.874456	0.449127	0.000950118	-1.04598	down
TraesCS1A02G135100	0.280707	0.113965	0.405992	0.0316751	-1.09148	down
TraesCS2A02G277100	40.1907	11.7615	0.292643	0.000297951	-1.52535	down
TraesCS5A02G122600	3.94066	9.64838	2.44842	1.6e-06	1.27679	up
TraesCS2A02G219600	11.5649	3.28805	0.284313	2.21e-07	-1.66526	down
TraesCS1D02G114100	180.59	78.5489	0.434956	0.0174243	-1.05653	down
TraesCS5A02G024900	32.9411	145.601	4.42004	1.66e-06	1.97377	up
TraesCS1B02G052500	0.180235	0.578406	3.20918	0.0166384	1.39813	up
TraesCS1D02G343400	0.166349	1.52932	9.19346	1.59e-12	2.82647	up
TraesCS1A02G089500	53.4163	129.122	2.41728	3.34e-06	1.25257	up
TraesCS6B02G419600	0.257974	1.36349	5.28536	5.27e-07	2.14398	up
Triticum_aestivum_newGene_24812	0.499866	1.28131	2.56332	0.000148966	1.26982	up
TraesCS2B02G417400	1.00579	0.205058	0.203878	0.0101735	-1.68234	down
TraesCS6B02G273900	8.44235	1.73822	0.205893	0.00263012	-1.76586	down
TraesCS5B02G405500	2.697	7.08301	2.62625	0.0483745	1.18189	up
TraesCS4D02G303800	1.83608	4.39673	2.39463	0.00148761	1.21973	up
TraesCS1D02G239900	1.32211	4.33992	3.28258	0.000109252	1.56762	up
TraesCS5B02G523300	3.83736	22.4098	5.8399	1.63e-05	2.14952	up
TraesCS1D02G425200	6.12466	2.36702	0.386474	0.0490162	-1.14496	down
Triticum_aestivum_newGene_40042	0.140222	0.605855	4.32069	0.00013115	1.84303	up
TraesCS6D02G317800	1.70087	0.359052	0.2111	0.00808616	-1.65598	down
TraesCS3D02G379700	11.4145	3.11012	0.27247	0.0356893	-1.39717	down
Triticum_aestivum_newGene_7214	0.69413	1.50831	2.17295	1.46e-06	1.12977	up
TraesCS7A02G447300	3.51313	1.05486	0.300261	0.000951703	-1.49559	down
TraesCS5B02G059800	66.3873	21.6256	0.32575	0.0151542	-1.34901	down
TraesCS3A02G414400	66.2653	21.0226	0.317249	0.0183705	-1.33412	down
TraesCS7B02G417500	0.856293	2.98671	3.48796	3.38e-07	1.71118	up
TraesCS4A02G257300	4.22054	8.8013	2.08535	0.00512072	1.0352	up
Triticum_aestivum_newGene_1576	4.00576	0.740477	0.184853	0.00030398	-1.95067	down
TraesCS7A02G169100	6.69153	1.09033	0.162942	0.000999394	-1.94218	down
TraesCS1A02G116700	4.37116	11.1255	2.5452	1.15e-06	1.32037	up
TraesCS2D02G129100	0.850688	5.22646	6.1438	8.31e-07	2.24349	up
TraesCS6A02G132200	7.96587	64.7598	8.12966	0.000422726	2.1833	up
TraesCS2B02G445600	0.463492	2.9163	6.29201	0.00480079	1.8689	up
Triticum_aestivum_newGene_410	0.401703	1.26625	3.1522	7.42e-06	1.54363	up
TraesCS4A02G460000	3.42934	7.37582	2.1508	0.0494935	1.01617	up
TraesCS6A02G270400	1.04065	0.102518	0.0985135	5.15e-08	-2.63867	down
TraesCS3A02G516300	22.7523	6.01131	0.264207	0.0101325	-1.5066	down
TraesCS4A02G495500	22.1427	9.83283	0.444067	0.0139982	-1.03068	down
TraesCS5A02G348200	0.666386	4.79991	7.20289	0.000670131	2.10798	up
TraesCS4B02G056800	8.82235	3.37094	0.382091	0.00754734	-1.1985	down
TraesCS2B02G225100	10.4532	3.15751	0.302061	0.00170273	-1.48055	down
TraesCS7B02G173600	0.811222	2.26599	2.7933	0.0496586	1.20935	up
TraesCS2B02G242100	19.6927	46.0213	2.33697	0.00010725	1.24294	up
TraesCS2B02G597400	0.613444	0.186067	0.303316	0.00931189	-1.40336	down
TraesCS1B02G148600	2.55277	0.505701	0.198099	0.000692437	-1.83454	down
TraesCS3A02G340400	1.64793	4.06253	2.46523	0.00702358	1.19362	up
TraesCS4D02G240700	13.0466	4.95114	0.379496	0.00454272	-1.24022	down
TraesCS7A02G154700	0.549548	0.068974	0.12551	0.00151404	-2.03976	down
TraesCS3A02G348500	106.732	9.46769	0.0887051	8.05e-08	-2.74692	down
TraesCS7D02G316600	0.432311	1.34287	3.10627	0.00259774	1.46803	up
TraesCS2B02G339800	27.9782	92.7747	3.31597	0.00284416	1.50565	up
TraesCS7D02G378400	1.59465	3.35653	2.10487	0.0158696	1.02404	up
TraesCS6B02G367000	7.74547	3.03346	0.391643	0.0119998	-1.1648	down
TraesCS4B02G028700	1.63132	0.331513	0.203217	0.00052544	-1.84119	down
TraesCS3D02G157400	4.56141	0.911375	0.199801	0.0464383	-1.51421	down
TraesCS4D02G176300	11.0511	4.897	0.443124	0.049951	-1.01104	down
TraesCS6A02G231000	1.69741	3.72828	2.19646	0.0301933	1.05692	up
TraesCS5D02G295700	0.0236567	2.35344	99.4832	1.09e-07	3.33435	up
Triticum_aestivum_newGene_11667	2.97593	8.11169	2.72576	0.000953428	1.36953	up
TraesCS5B02G562300	0.375754	1.15798	3.08175	0.0472295	1.2966	up
TraesCS4B02G075200	1.03266	3.24152	3.139	1.21e-06	1.58424	up
TraesCS4B02G124800	17.0819	5.28541	0.309416	0.0249725	-1.34552	down
TraesCS7A02G386800	145.022	17.7756	0.122572	0.00121178	-2.07747	down
TraesCS1D02G372100	1.33389	3.30082	2.47459	1.6e-05	1.27025	up
Triticum_aestivum_newGene_30542	4.94926	34.009	6.87153	0.0056567	1.89398	up
TraesCS7D02G354200	1.12782	7.04252	6.24436	0.000106135	2.11858	up
TraesCS6A02G248000	30.6542	133.46	4.35372	1.67e-12	2.04675	up
TraesCS1D02G309200	0.619992	2.43452	3.9267	0.0284076	1.5077	up
TraesCS3A02G224200	21.3596	9.30094	0.435445	0.0212782	-1.04752	down
TraesCS1D02G166800	4.45224	1.94168	0.436112	0.00425387	-1.07832	down
Triticum_aestivum_newGene_15389	0.582229	1.39946	2.40363	0.0491653	1.12629	up
TraesCS6D02G380000	2.5198	6.11694	2.42755	0.0386474	1.14461	up
TraesCS3B02G156900	0.383881	4.1223	10.7385	0.0206329	1.77786	up
TraesCS3B02G347600	6.51101	2.44774	0.375938	6.08e-06	-1.31481	down
TraesCS3A02G511800	0.338019	1.51023	4.46787	0.00221974	1.75477	up
TraesCS1A02G215500	13.694	4.14372	0.302594	0.000561219	-1.5012	down
TraesCS5A02G503400	7.85545	2.43201	0.309595	4.52e-06	-1.52417	down
Triticum_aestivum_newGene_36706	0.79599	2.2636	2.84375	0.0333371	1.18879	up
TraesCS1B02G264600	5.40341	1.29802	0.240221	0.0126571	-1.55899	down
TraesCS3D02G511100	0.481196	1.18922	2.47139	0.0301457	1.16315	up
TraesCS5D02G393200	0.872044	4.05715	4.65246	0.00539225	1.74291	up
TraesCS4D02G031400	25.0519	8.94492	0.357056	0.0473059	-1.19653	down
TraesCS1A02G402400	0.565937	1.67257	2.9554	0.00397163	1.37812	up
TraesCS3D02G045500	42.6151	4.95983	0.116387	0.0113015	-1.84049	down
Triticum_aestivum_newGene_12712	2.97362	9.01729	3.03243	0.0481307	1.31795	up
TraesCS3D02G120800	4.0633	1.48269	0.364899	0.00320607	-1.26934	down
TraesCS7B02G276000	0.855014	3.52933	4.12781	0.0497336	1.44218	up
TraesCS3D02G041500	9.26508	21.585	2.32972	0.0106491	1.13956	up
TraesCS3D02G043900	0.616347	2.63521	4.27554	0.0246986	1.5442	up
TraesCS7A02G523800	0.633019	2.68363	4.23942	0.0355726	1.49211	up
Triticum_aestivum_newGene_37267	0.745177	1.68026	2.25484	0.00548064	1.12495	up
TraesCS5D02G207400	6.14067	1.36643	0.222521	0.00232308	-1.70982	down
TraesCS2D02G175500	17.4036	5.86157	0.336803	0.00761862	-1.32488	down
TraesCS2B02G424800	16.2545	3.45997	0.212862	0.000402938	-1.81762	down
TraesCS6B02G460100	11.6951	5.13925	0.439435	0.00894319	-1.04455	down
TraesCS5D02G236600	43.1792	6.26881	0.145181	0.000156412	-2.12339	down
TraesCS2A02G442900	1.82519	5.46569	2.99459	0.023058	1.35861	up
TraesCS2B02G421900	1.22322	3.60165	2.94439	0.000126346	1.48612	up
Triticum_aestivum_newGene_40910	6.26668	1.51653	0.242	0.0315601	-1.43299	down
TraesCS3A02G007000	3.33613	8.7769	2.63086	0.0425532	1.20366	up
TraesCS7B02G382000	1.91108	5.29023	2.76819	0.00770475	1.32656	up
TraesCS3D02G480100	0.95081	10.3345	10.8692	0.000464583	2.29174	up
TraesCS4D02G098300	9.65036	0.911276	0.0944293	0.000574831	-2.23862	down
TraesCS4A02G299700	9.49754	3.83697	0.403997	0.015497	-1.13108	down
Triticum_aestivum_newGene_29810	1.3524	0.540394	0.399581	0.0298534	-1.30365	down
TraesCS7D02G512800	10.9517	25.5903	2.33664	0.000820691	1.1793	up
TraesCS6D02G067100	0.23584	1.04853	4.44594	0.0376285	1.52928	up
Triticum_aestivum_newGene_34542	12.2353	1.8953	0.154904	0.000642711	-2.0088	down
TraesCS2B02G158800	0.40047	1.40688	3.51308	2.32e-06	1.70176	up
TraesCS5D02G209300	2.16408	5.38537	2.48853	0.0111001	1.20621	up
TraesCS1D02G103500	0.389441	1.59286	4.09013	0.0021394	1.69247	up
Triticum_aestivum_newGene_23851	0.214262	0.813274	3.79571	0.00588908	1.61737	up
TraesCS5B02G218600	61.3104	11.5748	0.18879	0.000357529	-1.94849	down
TraesCS1B02G322500	1.81746	0.324078	0.178314	0.00223258	-1.87715	down
TraesCS3D02G128000	1.80928	4.78295	2.64356	0.0466569	1.17102	up
TraesCS6D02G230100	21.7655	78.9801	3.62869	1.6e-11	1.81936	up
TraesCS1D02G016500	26.2722	7.06645	0.26897	0.00652271	-1.52546	down
TraesCS1B02G294300	40.6395	13.7264	0.33776	0.0183356	-1.28489	down
TraesCS6D02G365600	0.523622	1.63835	3.12888	0.00434532	1.42248	up
TraesCS4D02G239400	0.352669	1.03444	2.93318	0.00108087	1.40448	up
Triticum_aestivum_newGene_34031	0.756848	3.2554	4.30126	0.0355726	1.51811	up
TraesCS2D02G332000	28.4849	9.14383	0.321006	0.0169799	-1.34208	down
TraesCS1A02G242400	0.416847	1.64377	3.94333	0.0409662	1.46004	up
TraesCS3A02G056400	1.57428	5.17697	3.28846	7.77e-09	1.67702	up
TraesCS1A02G280700	83.1157	6.58493	0.0792261	7.71e-08	-2.80823	down
TraesCS2D02G364500	36.074	7.84966	0.217599	0.0250637	-1.55403	down
TraesCS6B02G004000	0.141992	0.387763	2.73087	0.0399785	1.21741	up
Triticum_aestivum_newGene_13658	0.650112	1.42916	2.19833	0.0177234	1.07143	up
TraesCS2B02G557900	0.674848	0.246965	0.365956	0.0229722	-1.21214	down
TraesCS2D02G538500	0.98168	3.13641	3.19494	5.3e-05	1.56949	up
TraesCS2A02G374200	0.328753	2.11354	6.42897	0.0109009	1.78913	up
TraesCS2D02G177700	4.75576	11.2783	2.37151	0.000246226	1.2116	up
TraesCS1D02G163400	13.7343	5.57787	0.406126	0.0278068	-1.11939	down
TraesCS2B02G337100	115.393	15.6222	0.135382	0.0019345	-2.00109	down
TraesCS5A02G235700	52.5213	20.7624	0.395314	0.0268415	-1.13543	down
TraesCS4B02G079600	0.979094	4.50792	4.60418	0.00509047	1.70413	up
TraesCS4B02G174000	19.2733	6.35724	0.329847	0.0404311	-1.26326	down
TraesCS6B02G003200	0.164988	0.662641	4.01629	0.00364842	1.62029	up
TraesCS3D02G278000	9.46704	3.58268	0.378437	0.00691994	-1.22197	down
TraesCS3B02G313400	46.4756	19.6199	0.422155	0.0106903	-1.09294	down
TraesCS3A02G234900	5.21724	1.1498	0.220386	0.00293125	-1.69091	down
TraesCS1A02G248000	15.7216	6.28946	0.400052	0.00087326	-1.19329	down
TraesCS7D02G516700	2.47989	6.44851	2.60032	0.000478007	1.29762	up
TraesCS7A02G215800	33.9112	73.6504	2.17186	0.00028026	1.11791	up
TraesCS3B02G498500	20.3474	5.13139	0.252189	4.7e-10	-1.84248	down
Triticum_aestivum_newGene_7029	1.90834	3.83012	2.00704	0.000318257	1.05025	up
TraesCS6A02G350100	4.57859	16.0466	3.5047	0.00224877	1.56534	up
TraesCS7B02G125800	11.4099	0.882755	0.0773675	1.06e-05	-2.59545	down
TraesCS2B02G395200	0.09718	0.562595	5.78921	1.69e-05	2.11778	up
TraesCS3A02G532700	0.150089	1.07276	7.14746	8.65e-05	2.23654	up
TraesCS5B02G151000	38.7958	118.034	3.04245	1.67e-07	1.5671	up
TraesCS4A02G042700	43.5009	15.8329	0.363968	0.000493611	-1.28992	down
TraesCS6B02G315400	3.0529	0.529211	0.173347	9.03e-16	-2.34391	down
TraesCS7D02G329300	2.18766	5.98508	2.73583	0.00795381	1.33168	up
Triticum_aestivum_newGene_30436	3.09993	6.78613	2.18912	3.76e-05	1.07307	up
TraesCS2A02G284700	15.374	5.70741	0.371239	0.0301933	-1.17194	down
Triticum_aestivum_newGene_36498	5.5031	0.858195	0.155948	0.0422064	-1.58032	down
TraesCS3B02G394600	3.8141	11.2285	2.94395	0.0110221	1.36603	up
TraesCS7D02G512200	6.77483	2.87473	0.424325	0.0165906	-1.07539	down
TraesCS2A02G301400	85.411	398.22	4.6624	0.0421348	1.52154	up
Triticum_aestivum_newGene_7722	13.2568	4.56522	0.344367	0.0243399	-1.2723	down
TraesCS2A02G396200	27.5274	8.87205	0.322299	0.0232663	-1.31257	down
TraesCS5D02G568700	0.485355	1.47439	3.03776	0.0136885	1.34825	up
TraesCS2A02G320200	28.7149	12.4351	0.433053	0.00281434	-1.08112	down
TraesCS2B02G084100	0.645986	2.2894	3.54404	0.000260539	1.64723	up
TraesCS2B02G242200	12.2123	35.8414	2.93485	0.012705	1.37751	up
TraesCS3B02G536200	13.7444	6.32403	0.460117	0.000126013	-1.04301	down
TraesCS6A02G280100	0.261045	0.884624	3.38878	0.000398179	1.59015	up
TraesCS3B02G315600	6.79527	1.86594	0.274595	0.00317843	-1.51165	down
TraesCS3B02G248200	1.64229	0.611507	0.37235	0.00294983	-1.22529	down
TraesCS4A02G176100	4.68298	1.95516	0.417503	0.0195532	-1.07669	down
TraesCS6B02G113900	320.059	74.0365	0.231321	2.01e-05	-1.81409	down
TraesCS4A02G195700	121.87	48.9226	0.401433	0.0416795	-1.10444	down
TraesCS1A02G248300	3.21989	0.501419	0.155725	0.000214923	-2.05427	down
TraesCS5B02G528200	0.787207	2.41663	3.06988	0.0319379	1.31707	up
TraesCS2D02G212500	4.87268	1.34963	0.276978	0.00047248	-1.59051	down
TraesCS7D02G132900	6.41382	18.2322	2.84265	0.00581568	1.35951	up
TraesCS7B02G418500	0.423773	2.72971	6.44145	9.81e-10	2.4034	up
TraesCS2A02G360300	1.8513	0.701501	0.378923	0.00110781	-1.23415	down
TraesCS1B02G141100	0.221028	0.62185	2.81344	0.0126579	1.32837	up
TraesCS2B02G149100	47.4065	18.2515	0.385	0.0483745	-1.13469	down
[truncated: 383 more rows]

## Sheet: Supplemental Table S2
Supplemental Table S2. The sequences of primers for TaE2F/DP genes
Serial number	Name	Sequence
1	TaERF-3-3BF	CAGCACCTTGGACTCTAGCGG
2	TaERF-3-3BR	GAAGTACGGGTGCAGAGGCT
3	TaERF-6-3AF	TCCTGGAAGCTACCAAGCCAG
4	TaERF-6-3AR	AGCTGAAGACCACGCAGAAGG
5	TaERF-7-5DF	CGCAGGCGAACTTTCGTCCTA
6	TaERF-7-5DR	CAACGCGAACGGGTTGAACGA
7	TaERF-9-2BF	ACATCGGACTCGTCATCCTCCT
8	TaERF-9-2BR	TAGCTGACCAGCTGCTGCAC
9	TaERF-5-4BF	AGGACTTCGATGACGACTTCGAC
10	TaERF-5-4BR	CTTCTTCATGCTTGCCGCCT
11	TaERF-6-3DF	ACCCCAGTTCCCGTCATGTTG
12	TaERF-6-3DR	TCGGAGACGTCCAAGGCATCAA
13	TaERF-7-5BF	ATGGGGATGTCTCCTGCCGA
14	TaERF-7-5BR	GGATGGACGACGCCGGAGAT
15	TaERF-10-6AF	ACCTTCGACAGCGCCGAG
16	TaERF-10-6AR	GGAGATGAAGAGTCGGGGCT
17	TaDREB-12-5DF	ACCTTCACCACTGCCGAGATG
18	TaDREB-12-5DR	GTGCATCTCCGACGTTGACAC
19	TaERF-4-6BF	CATCTAGCCACAGCAGCACG
20	TaERF-4-6BR	AGGAGGTGACGCATCCGAAG
21	TaERF-3-3AF	CCAAGGCGAAGACCAACTTCC
22	TaERF-3-3AR	TAGAAGAAGTACGGGTGCAGGG
23	TaDREB-14-5DF	GAAGCAGATTATTCCGGTCGCC
24	TaDREB-14-5DR	AATAATCTGCTGCTGCTGGAGC
27	TaAP2-1-1DF	CCTCGGCAAGAAGGCTTACGA
28	TaAP2-1-1DR	GATATCGATGAGGGATTGCGACC
29	TaAP2-1-1AF	ATGAAGTAGAGGCTGCAAGGGC
30	TaAP2-1-1AR	ACCGATGAGGGATCGCAACCAT
31	TaERF-9-2BF	GTGGCGAGGGGGAAGCACTA
32	TaERF-9-2BR	GATGACGAGTCCGATGTCGCG
33	TaERF-9-2AF	CAAACACTACCGCGGGGTGC
34	TaERF-9-2AR	AGGATGACGAGTCCGAGGTCG
35	TaERF-10-6BF	GTCAGAAGCGTCCGTCTCCC
36	TaERF-10-6BR	GCCATGGACATGGACTCTGCT
37	TaRAV-2-3BF	ACGTCGGGAAGCTGAACAGG
38	TaRAV-2-3BR	AGCGGTAGAACCCGACAACG
39	TaERF-8-4AF	CTCGACCTCGACCTCCACATG
40	TaERF-8-4AR	CATGTGGAGGTCGAGGTCGAG
41	TaDREB-13-5DF	TCGTGGCGTTCAAGAAGCAG
42	TaDREB-13-5DR	TCGTCGACTGGAACCTGCTG
43	TaERF-11-4AF	CGACCATCTCCTTCTCCTTCCC
44	TaERF-11-4AF	CAACGCCGTGCCGCTTCAT
47	TaActin-F	CAATCTATGAGGGATACACGC
48	TaActin-R	GAACCTCCACTGAGAACAACA
49	RD29A-F	ACGTTTGCTCCAAGTGGTGA
50	RD29A-R	CCTCCAACGTTATCGGGGTC
51	P5CS1-F	TTGTGATCCCAAGAGGAAGC
52	P5CS1-R	CGCTTTGCCATATCCGTATC
53	CuZn SOD-F	ACTGCCACCTTCACAATCACTG
54	CuZn SOD-R	GCTTTAGCCCTGGAGACCAATG
55	CAT1-F	CGTGAAGCGTTTTGTTGAAGC
56	CAT1-R	CGAGTTGCTAGTTTCTGTCCCAG
57	POD1-F	TCTGACCGTTCAAGAAATGG
58	POD1-R	TGGAGCAACCCGTAACCGTG
59	ACTIN2-F	CTAAGCTCTCAAGATCAAAGGC
60	ACTIN2-R	AACATTGCAAAGAGTTTCAAGG
61	TaERF-3-3BF	ATGGCGCCTAGAGCGGCGG
62	TaERF-3-3BR	CTAGTCCTCCGAAGGCGGCGG
63	TaERF-6-3AF	AAGAAGAAGAGGCAGGAGCCAT
64	TaERF-6-3AR	TCACACGCAGAAATCGACGGTT
65	TaERF-7-5DF	GTGGAATCTCAGTAGCGCTGG
66	TaERF-7-5DR	GCGTCATATCACGCTGACGGC
67	TaERF-9-2BF	CTACAGCCTACAGAGCACAGACC
68	TaERF-9-2BR	CATGCACTTGCTGGCGAATCC
69	TaERF-5-4BF	CGCGAGACAGAAAGAGAAAACAATG
70	TaERF-5-4BR	TCAGAAAATGGCGCTGTCCATG
71	AtCIPK22-F	CGTCGATGTCGGCCATCAAG
72	AtCIPK22-R	GCCTGTTACCTTGAAGGCCTTTC
73	TaERF-3-3BF	atctcgagctcaagcttcgaaATGGCGCCTAGAGCGGCG
74	TaERF-3-3BR	cgtcgactgcagaattcgaaGTCCTCCGAAGGCGGCGGC
75	TaERF-6-3AF	atctcgagctcaagcttcgaaATGGCGCCGTTGAGCCAG
76	TaERF-6-3AR	cgtcgactgcagaattcgaaCACGCAGAAATCGACGGTT
77	TaERF-7-5DF	atctcgagctcaagcttcgaaATGGGGATGTCTCCTGCG
78	TaERF-7-5DR	cgtcgactgcagaattcgaaTATCACGCTGACGGCGCTC
79	TaERF-9-2BF	atctcgagctcaagcttcgaaATGCTGCTGAACCCGGCC
80	TaERF-9-2BR	ccgtcgactgcagaattcgaaGCTGACCAGCTGCTGCACG
81	TaERF-5-4BF	atctcgagctcaagcttcgaaATGTGCGGCGGCGCCATC
82	TaERF-5-4BR	ccgtcgactgcagaattcgaaGAAAATGGCGCTGTCCATG
83	TaERF-3-3BF	atggccatggaggccgaattcATGGCGCCTAGAGCGGCG
84	TaERF-3-3BR	atgcggccgctgcaggtcgacGTCCTCCGAAGGCGGCGGC
85	TaERF-6-3AF	atggccatggaggccgaattcATGGCGCCGTTGAGCCAG
86	TaERF-6-3AR	atgcggccgctgcaggtcgacCACGCAGAAATCGACGGT
87	TaERF-6-3AF(1-251)	atggccatggaggccgaattcATGGCGCCGTTGAGCCAG
88	TaERF-6-3AF(1-251)	atgcggccgctgcaggtcgacGGACACCACGGGTGTGGAC
89	TaERF-6-3AF(252-350)	atggccatggaggccgaattcATGACAACGGCTGAGACTG
90	TaERF-6-3AR(252-351)	atgcggccgctgcaggtcgacCACGCAGAAATCGACGGT
91	TaERF-7-5DF	atggccatggaggccgaattcATGGGGATGTCTCCTGCG
92	TaERF-7-5DR	atgcggccgctgcaggtcgacTATCACGCTGACGGCGCTC
93	TaERF-9-2BF	atggccatggaggccgaattcATGCTGCTGAACCCGGCC
94	TaERF-9-2BR	atgcggccgctgcaggtcgacGCTGACCAGCTGCTGCACG
95	TaERF-5-4BF	atggccatggaggccgaattcATGTGCGGCGGCGCCATC
96	TaERF-5-4BR	atgcggccgctgcaggtcgacGAAAATGGCGCTGTCCATG
97	PBI121-TaERF-6-3AF	acgggggactctagaggatccATGGCGCCGTTGAGCCAG
98	PBI121-TaERF-6-3AR	cgatcggggaaattcgagctcTCACACGCAGAAATCGAC
99	AD-AtCIPK22F	gccatggaggccagtgaattcATGTCGGCCATCAAGCCG
100	AD-AtCIPK22R	cagctcgagctcgatggatccCCTTGAAGGCCTTTCGGCC
Notes: 1-60 are qRT-PCR primers; 61-72 are gene cloning primers; 73-82 are subcellular localization primers;
83-96 are self-activation primers;97-98 are the primers of TaERF-6-3A transgenic Arabidopsis; 99-100 are the primers of prey vector .

## Sheet: Supplemental Table S3
Supplemental Table S3. Physical locations and properties of AP2/ERF superfamily members
Name	Gene ID	Class	Amino acid length	PI	MW(KDa)	Subcellular location	Chr	Start position (bp)	End Position (bp)
TaAP2-1-1A	TraesCS1A02G058400.1	AP2	510	6.58	55.4927	Nuclear	1A	38728807	38733500
TaAP2-1-1D	TraesCS1D02G059200.2	AP2	496	6.88	53.92	Nuclear	1D	39287710	39292333
TaRAV-2-3B	TraesCS3B02G293000.1	AP2	383	9.23	40.2733	Nuclear	3B	471799652	471801391
TaERF-3-3A	TraesCS3A02G328000.1	ERF	247	9.01	25.0571	Nuclear	3A	573112352	573113516
TaERF-3-3B	TraesCS3B02G357500.1	ERF	243	9.24	24.7517	Nuclear	3B	567806997	567807728
TaERF-4-6B	TraesCS6B02G159600.1	ERF	203	6.6	20.684	Nuclear	6B	163229055	163230182
TaERF-5-4B	TraesCS4B02G299400.1	ERF	313	5.35	33.5505	Nuclear	4B	585821390	585823024
TaERF-6-3A	TraesCS3A02G041200.1	ERF	350	4.76	37.2317	Nuclear	3A	21786689	21788782
TaERF-6-3D	TraesCS3D02G039000.1	ERF	346	4.78	36.9394	Nuclear	3D	14554414	14556491
TaERF-7-5B	TraesCS5B02G426600.1	ERF	294	6.24	32.0106	Nuclear	5B	602339971	602342001
TaERF-7-5D	TraesCS5D02G433100.1	ERF	293	6.07	32.1027	Nuclear	5D	488899950	488901689
TaERF-8-4A	TraesCS4A02G001300.1	ERF	340	6.4	36.5117	Nuclear	4A	932349	933682
TaERF-9-2A	TraesCS2A02G417300.1	ERF	298	5.68	31.3761	Nuclear	2A	673326836	673328368
TaERF-9-2B	TraesCS2B02G436300.1	ERF	290	5.68	30.6663	Nuclear	2B	627073001	627074499
TaERF-10-6A	TraesCS6A02G243300.1	ERF	272	5.96	28.4781	Nuclear	6A	454710994	454712683
TaERF-10-6B	TraesCS6B02G281000.1	ERF	271	5.96	28.6654	Nuclear	6B	507404337	507405718
TaERF-11-4A	TraesCS4A02G035400.2	ERF	281	6.14	30.5024	Nuclear	4A	27589147	27590361
TaDREB-12-5D	TraesCS5D02G317700.1	DREB	212	7.78	23.3362	Nuclear	5D	410842386	410843365
TaDREB-13-5D	TraesCS5D02G317400.1	DREB	275	8.58	29.3416	Membrane	5D	410620236	410621446
TaDREB-14-5D	TraesCS5D02G317100.1	DREB	269	8.76	28.7963	Membrane	5D	410490700	410491759

## Sheet: Supplemental Table S4
Supplemental Table S4. The TaAP2/ERF’s FPKM value of wheat seedlings under drought stress
Name	Gene ID	W0_FPKM	W6_FPKM	Fold change
TaAP2-1-1A	TraesCS1A02G058400.1	2.42984	8.18703	3.36937
TaAP2-1-1D	TraesCS1D02G059200.2	7.20138	16.325	2.26692
TaRAV-2-3B	TraesCS3B02G293000.1	1.45328	3.51478	2.41852
TaERF-3-3A	TraesCS3A02G328000.1	0.422074	1.65728	3.92651
TaERF-3-3B	TraesCS3B02G357500.1	1.00833	3.47365	3.44494
TaERF-4-6B	TraesCS6B02G159600.1	1.75313	3.60042	2.05371
TaERF-5-4B	TraesCS4B02G299400.1	2.98887	1.13403	0.379417
TaERF-6-3A	TraesCS3A02G041200.1	1.32184	4.42347	3.34646
TaERF-6-3D	TraesCS3D02G039000.1	2.23504	6.49634	2.9066
TaERF-7-5B	TraesCS5B02G426600.1	3.73074	10.9073	2.92362
TaERF-7-5D	TraesCS5D02G433100.1	2.24432	6.38812	2.84636
TaERF-8-4A	TraesCS4A02G001300.1	0.214052	1.97985	9.24941
TaERF-9-2A	TraesCS2A02G417300.1	4.0976	9.26223	2.2604
TaERF-9-2B	TraesCS2B02G436300.1	2.55854	7.70717	3.01233
TaERF-10-6A	TraesCS6A02G243300.1	0.468738	2.37178	5.05992
TaERF-10-6B	TraesCS6B02G281000.1	0.928439	3.19705	3.44347
TaERF-11-4A	TraesCS4A02G035400.2	0.777478	2.00191	2.57487
TaDREB-12-5D	TraesCS5D02G317700.1	0.327021	3.81531	11.6668
TaDREB-13-5D	TraesCS5D02G317400.1	0.216002	3.61605	16.7408
TaDREB-14-5D	TraesCS5D02G317100.1	0.0366103	3.26493	89.1807
W0 and W6 represented the FPKM value of drought stress at 0h and 6h, respectively
